# Supplementary material for: Genetics of skin color variation in Europeans: genome-wide association studies with functional follow-up
Source: Hum Genet. 2015 May 12;134(8):823–35. doi: 10.1007/s00439-015-1559-0 (PMC4495261; doi:10.1007/s00439-015-1559-0)
Supplement: Supplementary file 5 — Supplementary material 5: Supplementary Tables from Table S1 to Table S9. (XLSX 142 kb) [file 439_2015_1559_MOESM5_ESM.xlsx]

## Sheet: TS1
Table S1. Study cohorts.
Rotterdam Study (N=5857)
	Mean	SD	Min	Max
Skin color saturation	0.5236	0.0627	0.2784	0.8075
Perceived skin darkness	N	%
Light	869	14.8369
Fair	4315	73.6725
Fair-to-olive	673	11.4905
Australian (N=3459)
Perceived skin darkness	N	%
Light	1480	42.7869
Fair	1654	47.8173
Olive	325	9.39578
TwinsUK (N=2868)
Fitzpatrick Scales	N	%
1	364	12.69
2	932	32.5
3	1041	36.3
4	421	14.68
5	49	1.71
6	61	2.13
National Child Development Study (N=5278)
Self-report skin color	N	%
Light	3608	68.3592
Medium	1656	31.3755
Dark	14	0.265252

## Sheet: TS2
Table S2. SNPs associated with skin color phenotypes from GWAS in three European studies (RS, AUBTNS, and TwinsUK).
						Rotterdam Study (N=5857)							_	Australian (N=3456)				_	TwinsUK (N=2868)
							Saturation			PSD (3-level)				PSD (3-level)					Fitzpatric (6-level)
SNP	Locus	CHR	BP(hg19)	A1	A2	fA1	b	se	P	b	se	P		fA1	b	se	P		fA1	b	se	P
rs35407	SLC45A2	5	33946571	A	G	0.0205737	0.0194311	0.00346109	2.06605e-08	0.180524	0.0311737	7.36518e-09		0.026	0.527	0.074	9.122e-13		0.049	0.278	0.075	0.0001999
rs35395	SLC45A2	5	33948589	T	C	0.0212566	0.019571	0.00340831	9.81903e-09	0.175063	0.0307026	1.2429e-08		0.027	0.518	0.07	1.611e-13		0.053	0.303	0.074	3.804e-05
rs16891982	SLC45A2	5	33951693	C	G	0.0265494	0.0180369	0.00306185	4.05595e-09	0.149429	0.0275819	6.28059e-08		0.032	0.511	0.067	2.248e-14		0.061	0.31	0.069	6.508e-06
rs185146	SLC45A2	5	33952106	C	T	0.0212566	0.0196621	0.0034082	8.3802e-09	0.175232	0.0307023	1.20303e-08		0.027	0.511	0.068	4.094e-14		0.053	0.302	0.075	5.531e-05
rs250417	SLC45A2	5	33952378	G	C	0.0151101	0.0212508	0.00402774	1.36703e-07	0.198871	0.0363055	4.48868e-08		0.022	0.503	0.072	2.587e-12		0.037	0.381	0.093	4.473e-05
rs35389	SLC45A2	5	33954880	G	A	0.0215127	0.0191428	0.00338977	1.70738e-08	0.170619	0.0305353	2.40643e-08		0.028	0.506	0.067	3.491e-14		0.054	0.303	0.075	4.988e-05
5:33956141:D	SLC45A2	5	33956141	R	D	0.0215981	0.0196211	0.00336886	6.04209e-09	0.171614	0.0303497	1.63635e-08		--	--	--	--		--	--	--	--
rs28777	SLC45A2	5	33958959	C	A	0.0212566	0.0197742	0.00340824	6.9017e-09	0.17735	0.0307015	8.016e-09		0.028	0.506	0.067	3.491e-14		0.053	0.304	0.075	5.461e-05
rs28117	SLC45A2	5	33962770	G	A	0.0160492	0.0214967	0.00391236	4.08237e-08	0.202245	0.0352579	1.01699e-08		0.023	0.521	0.072	4.345e-13		0.043	0.324	0.083	9.883e-05
rs183671	SLC45A2	5	33964210	T	G	0.0214274	0.0207433	0.00339435	1.05306e-09	0.184837	0.0305772	1.58711e-09		0.029	0.505	0.066	1.641e-14		0.056	0.282	0.072	9.084e-05
rs35408	SLC45A2	5	33964938	C	T	0.0157931	0.0210219	0.00394321	1.0125e-07	0.197327	0.0355385	2.94033e-08		0.024	0.487	0.069	2.069e-12		0.043	0.318	0.083	0.0001283
rs35412	SLC45A2	5	33967145	C	G	0.0157931	0.0210219	0.00394321	1.0125e-07	0.197327	0.0355385	2.94033e-08		0.024	0.492	0.07	2.449e-12		0.043	0.299	0.083	0.0003031
rs12203592	IRF4	6	396321	T	C	0.0919413	-0.0101261	0.00169729	2.57335e-09	-0.0518907	0.015297	0.00069787		0.234	-0.22	0.026	1.093e-17		0.145	-0.157	0.048	0.001116
rs1562587	OCA2	15	28302952	G	A	0.121991	0.00330043	0.00150371	0.028213	0.0991254	0.0134662	2.07643e-13		0.124	0.096	0.034	0.004961		0.119	0.097	0.038	0.0111
rs76245154	OCA2	15	28305204	A	C	0.0931364	0.00319498	0.00170055	0.0603229	0.106311	0.0152361	3.33596e-12		0.088	0.079	0.04	0.05074		0.083	0.03	0.044	0.4978
rs6497257	OCA2	15	28310562	C	T	0.203176	0.00208869	0.00122578	0.0884398	0.0668994	0.0109898	1.22065e-09		0.21	0.061	0.027	0.02609		0.206	0.062	0.03	0.0394
rs78230778	OCA2	15	28313308	T	A	0.0486597	0.00488448	0.00228824	0.0328354	0.113652	0.020528	3.22124e-08		0.051	0.045	0.053	0.3966		0.051	-0.054	0.054	0.3209
rs73377768	OCA2	15	28314426	G	A	0.0503671	0.00536649	0.0022469	0.0169536	0.121072	0.0201497	1.98413e-09		0.054	0.045	0.053	0.3989		0.054	-0.05	0.053	0.3515
rs141063404	OCA2	15	28318497	C	T	0.0486597	0.00488448	0.00228824	0.0328354	0.113652	0.020528	3.22124e-08		0.05	0.047	0.053	0.3783		0.051	-0.052	0.054	0.3346
rs6497260	OCA2	15	28318566	A	G	0.0505378	0.00516941	0.00224378	0.0212643	0.120754	0.0201213	2.07503e-09		0.053	0.047	0.053	0.3764		0.054	-0.049	0.053	0.3585
rs6497262	OCA2	15	28319175	G	C	0.0490012	0.0048584	0.00228146	0.0332534	0.111902	0.0204684	4.7653e-08		0.051	0.049	0.053	0.3554		0.051	-0.05	0.054	0.3502
rs7182340	OCA2	15	28319636	C	T	0.0507939	0.00522898	0.00223899	0.0195551	0.119441	0.0200796	2.86525e-09		0.052	0.049	0.054	0.3626		0.054	-0.049	0.054	0.3565
rs7182377	OCA2	15	28319706	G	T	0.0507086	0.00533894	0.00224055	0.0172101	0.119349	0.0200942	3.0235e-09		0.053	0.048	0.053	0.3641		0.054	-0.049	0.053	0.3625
rs148081642	OCA2	15	28319887	A	G	0.0487451	0.00492249	0.00228646	0.0313681	0.11314	0.0205125	3.62394e-08		0.05	0.048	0.053	0.3702		0.051	-0.052	0.054	0.3367
rs6497263	OCA2	15	28320661	A	T	0.0507939	0.00522898	0.00223899	0.0195551	0.119441	0.0200796	2.86525e-09		0.053	0.049	0.053	0.3552		0.054	-0.05	0.053	0.3514
rs74739972	OCA2	15	28320788	C	T	0.0489158	0.00482582	0.00228315	0.0345855	0.112372	0.0204831	4.28168e-08		0.05	0.048	0.053	0.3652		0.051	-0.052	0.054	0.3391
rs62007489	OCA2	15	28320964	T	C	0.390558	-0.00238757	0.00103042	0.0205335	-0.0674996	0.00922667	2.90478e-13		0.337	-0.114	0.032	0.0003832		0.317	-0.022	0.035	0.5233
rs78937007	OCA2	15	28321568	C	T	0.0490012	0.0048584	0.00228146	0.0332534	0.111902	0.0204684	4.7653e-08		0.05	0.048	0.053	0.3616		0.051	-0.051	0.054	0.3487
rs74596919	OCA2	15	28324554	G	A	0.0490012	0.0048584	0.00228146	0.0332534	0.111902	0.0204684	4.7653e-08		0.05	0.054	0.054	0.317		0.052	-0.047	0.055	0.3919
rs116978932	OCA2	15	28324912	A	G	0.0488305	0.00495502	0.00228476	0.030144	0.112667	0.0204978	4.03693e-08		0.05	0.056	0.055	0.3088		0.052	-0.046	0.055	0.4036
rs79878851	OCA2	15	28326536	T	A	0.0490012	0.0048584	0.00228146	0.0332534	0.111902	0.0204684	4.7653e-08		0.05	0.057	0.055	0.2983		0.052	-0.039	0.057	0.4927
rs4778137	OCA2	15	28327835	G	C	0.228786	0.00251309	0.00119074	0.0348542	0.0794765	0.0106602	1.02602e-13		0.277	0.125	0.032	9.149e-05		0.269	0.089	0.033	0.007055
rs4074658	OCA2	15	28327906	G	C	0.247994	0.00241844	0.00122065	0.0476072	0.108958	0.0108864	2.15311e-23		0.315	0.198	0.037	6.151e-08		0.329	0.052	0.034	0.1257
rs56839008	OCA2	15	28328485	T	C	0.0938194	0.00670442	0.00168765	7.1936e-05	0.186352	0.0150025	5.50962e-35		0.094	0.176	0.038	4.67e-06		0.083	0.196	0.052	0.0001674
rs7174027	OCA2	15	28328765	A	G	0.0941608	0.00682006	0.00168373	5.17538e-05	0.187179	0.0149657	1.93159e-35		0.095	0.176	0.038	4.433e-06		0.085	0.188	0.051	0.0002394
rs12593163	OCA2	15	28330368	A	G	0.0918559	0.00666214	0.00170491	9.42677e-05	0.18212	0.0151682	7.95262e-33		0.092	0.185	0.039	1.926e-06		0.083	0.19	0.051	0.0002038
rs77542847	OCA2	15	28330373	A	C	0.0530135	0.000294341	0.00219658	0.893407	0.136886	0.0196683	3.78203e-12		0.073	0.135	0.042	0.00153		0.094	-0.071	0.047	0.1316
rs4778236	OCA2	15	28332533	A	C	0.0924535	0.00672683	0.00169922	7.62316e-05	0.183294	0.0151144	1.90751e-33		0.095	0.183	0.039	2.651e-06		0.086	0.171	0.051	0.0007489
rs13379995	OCA2	15	28332549	C	T	0.0921974	0.00679958	0.00170084	6.47304e-05	0.184264	0.0151276	1.00724e-33		0.093	0.184	0.039	2.118e-06		0.084	0.176	0.051	0.0005287
rs4778237	OCA2	15	28333046	A	G	0.145552	0.00477356	0.0014007	0.000658885	0.181637	0.0123826	7.18669e-48		0.165	0.178	0.03	3.498e-09		0.178	0.047	0.036	0.1879
rs72625134	OCA2	15	28333188	A	G	0.0918559	0.00658767	0.00170495	0.00011282	0.181839	0.0151687	9.93408e-33		0.092	0.184	0.039	2.261e-06		0.084	0.179	0.051	0.0004166
rs72714118	OCA2	15	28333196	A	G	0.0530989	0.000333558	0.0021951	0.879227	0.137276	0.0196545	3.17648e-12		0.073	0.135	0.042	0.001465		0.094	-0.067	0.046	0.1484
rs12440978	OCA2	15	28333418	G	T	0.0922827	0.00678975	0.00170033	6.59859e-05	0.184326	0.0151227	9.15017e-34		0.092	0.183	0.039	2.5e-06		0.085	0.176	0.051	0.000523
rs149906873	OCA2	15	28333710	A	G	0.0408912	-0.00132281	0.00249274	0.595673	0.12718	0.0223511	1.33141e-08		0.057	0.178	0.05	0.0003293		0.07	-0.084	0.052	0.1097
rs7496514	OCA2	15	28334553	T	A	0.145552	0.00475436	0.00140169	0.000698726	0.179971	0.0123956	5.98417e-47		0.165	0.178	0.03	3.386e-09		0.178	0.043	0.036	0.2297
rs72714121	OCA2	15	28334889	T	G	0.0530989	0.000333558	0.0021951	0.879227	0.137276	0.0196545	3.17648e-12		0.073	0.136	0.042	0.001406		0.094	-0.066	0.046	0.154
rs72625135	OCA2	15	28334927	A	G	0.0842582	0.00532812	0.00177275	0.00266218	0.172244	0.0157975	2.0393e-27		0.085	0.183	0.041	7.851e-06		0.073	0.183	0.052	0.0004873
rs4778138	OCA2	15	28335820	G	A	0.11482	0.00513843	0.00155475	0.000955563	0.169745	0.0138182	2.90605e-34		0.123	0.203	0.034	1.738e-09		0.111	0.171	0.046	0.0001836
rs4778241	OCA2	15	28338713	A	C	0.145296	0.0046238	0.00140238	0.00098269	0.179297	0.012403	1.44924e-46		0.165	0.174	0.03	6.183e-09		0.181	0.049	0.035	0.1627
rs7168800	OCA2	15	28341575	A	G	0.0522452	0.000150476	0.00221756	0.945902	0.135203	0.0198596	1.08904e-11		0.076	0.144	0.043	0.0008722		0.092	-0.06	0.046	0.1943
rs7164220	OCA2	15	28341609	C	A	0.0869046	0.0078492	0.00173756	6.38453e-06	0.20299	0.0154286	5.5526e-39		0.097	0.198	0.04	9.346e-07		0.095	0.18	0.046	9.236e-05
rs7495174	OCA2	15	28344238	G	A	0.0557453	0.0121165	0.00212848	1.31239e-08	0.293626	0.018802	6.79205e-54		0.064	0.25	0.046	5.216e-08		0.059	0.163	0.05	0.001099
rs7497270	OCA2	15	28344328	T	C	0.0558306	0.0121841	0.00212708	1.06618e-08	0.29487	0.0187865	2.05699e-54		0.064	0.25	0.046	5.221e-08		0.058	0.171	0.051	0.0007401
rs7496326	OCA2	15	28344695	T	C	0.0557453	0.0121165	0.00212848	1.31239e-08	0.293626	0.018802	6.79205e-54		0.064	0.25	0.046	5.172e-08		0.058	0.172	0.051	0.0007786
rs58843292	OCA2	15	28345931	A	G	0.0558306	0.0121042	0.00212716	1.32961e-08	0.293463	0.0187903	6.68274e-54		0.066	0.272	0.047	8.839e-09		0.058	0.172	0.051	0.0006914
rs72625136	OCA2	15	28348130	T	C	0.054977	0.0120004	0.00214292	2.24095e-08	0.294457	0.0189309	1.73557e-53		0.065	0.276	0.048	1.169e-08		0.053	0.204	0.055	0.0001993
rs62007494	OCA2	15	28351417	T	G	0.0789653	0.00871855	0.00184475	2.34197e-06	0.234029	0.0163337	8.66107e-46		0.123	0.321	0.047	8.228e-12		0.11	0.166	0.048	0.0005363
rs79494067	OCA2	15	28352753	A	G	0.0490866	0.0117029	0.00227547	2.79128e-07	0.298527	0.0201299	7.18029e-49		0.063	0.291	0.051	1.634e-08		0.051	0.225	0.058	9.584e-05
rs141685696	HERC2	15	28354427	A	C	0.0538672	0.00181172	0.00217946	0.405856	0.159511	0.0194855	3.28226e-16		0.077	0.186	0.043	1.6e-05		0.082	-0.012	0.044	0.7844
rs77186129	HERC2	15	28354877	G	A	0.0519037	0.0118666	0.00221804	9.12812e-08	0.30506	0.019589	1.30993e-53		0.064	0.298	0.052	8.656e-09		0.052	0.233	0.058	5.259e-05
rs1129038	HERC2	15	28356859	C	T	0.198737	0.00806829	0.00127189	2.41385e-10	0.210037	0.0111419	5.32208e-77		0.219	0.282	0.028	2.941e-24		0.278	0.079	0.033	0.01572
rs12593929	HERC2	15	28359258	G	A	0.0574526	0.0119934	0.00211145	1.41042e-08	0.317714	0.0185774	5.05061e-64		0.072	0.306	0.048	1.475e-10		0.055	0.236	0.056	2.553e-05
rs7494942	HERC2	15	28364059	A	G	0.127881	0.0069807	0.00147622	2.31179e-06	0.245322	0.0129054	3.14873e-78		0.168	0.293	0.031	7.251e-21		0.156	0.105	0.035	0.002718
rs12913832	HERC2	15	28365618	A	G	0.200017	0.00832454	0.00127117	6.29819e-11	0.210067	0.0111377	4.48036e-77		0.217	0.275	0.027	1.585e-24		0.28	0.075	0.033	0.02103
rs7183877	HERC2	15	28365733	A	C	0.0538672	0.00181172	0.00217946	0.405856	0.159511	0.0194855	3.28226e-16		0.076	0.186	0.042	8.247e-06		0.082	-0.013	0.044	0.7657
rs61585051	HERC2	15	28370389	T	C	0.0524159	0.0117678	0.00220895	1.034e-07	0.30135	0.0195149	9.2893e-53		0.065	0.307	0.054	9.36e-09		0.051	0.237	0.058	4.048e-05
rs3935591	HERC2	15	28374012	T	C	0.111917	0.00761104	0.0015559	1.02633e-06	0.254727	0.0136163	6.81717e-76		0.156	0.277	0.035	3.889e-15		0.138	0.089	0.036	0.01312
rs8025035	HERC2	15	28377772	C	T	0.0580502	0.0121841	0.00209893	6.77823e-09	0.315548	0.0184705	6.80585e-64		0.076	0.322	0.052	6.41e-10		0.055	0.24	0.056	2.017e-05
rs75165924	HERC2	15	28380258	T	C	0.0529281	0.0118278	0.00219978	7.87581e-08	0.298369	0.0194393	3.71574e-52		0.07	0.316	0.055	1.101e-08		0.057	0.218	0.057	0.0001109
rs61368565	HERC2	15	28381381	A	G	0.0525013	0.0119331	0.00220727	6.68975e-08	0.302514	0.0194978	3.11266e-53		0.067	0.314	0.056	2.395e-08		0.051	0.239	0.058	3.772e-05
15:28381466:I	HERC2	15	28381466	R	I	0.0302202	0.00726745	0.00292077	0.0128668	0.147603	0.0262035	1.85416e-08		--	--	--	--		--	--	--	--
rs61266109	HERC2	15	28381536	C	T	0.0454157	0.0133108	0.00236484	1.9009e-08	0.298725	0.0209589	2.45466e-45		0.06	0.356	0.064	2.911e-08		0.045	0.275	0.064	1.718e-05
rs60107275	HERC2	15	28381537	A	G	0.0453304	0.0133606	0.00236676	1.72852e-08	0.299432	0.020975	1.79127e-45		0.06	0.356	0.064	2.909e-08		0.045	0.275	0.064	1.718e-05
rs8033952	HERC2	15	28381723	C	A	0.0678675	0.0111815	0.00197045	1.45687e-08	0.277041	0.0173918	5.8747e-56		--	--	--	--		0.109	0.183	0.05	0.0002689
rs117219845	HERC2	15	28382759	T	C	0.0170736	0.00944312	0.00383552	0.0138444	0.198254	0.0344055	8.72244e-09		--	--	--	--		0.028	0.045	0.103	0.6617
rs7403279	HERC2	15	28383565	T	C	0.12532	0.00724731	0.00148811	1.14458e-06	0.25075	0.0129997	2.01091e-80		0.19	0.356	0.039	6.765e-20		0.153	0.115	0.036	0.00137
rs7402990	HERC2	15	28384491	A	G	0.0539525	0.0020746	0.00217792	0.340852	0.160333	0.0194708	2.20277e-16		0.091	0.24	0.053	5.377e-06		0.081	-0.016	0.045	0.7203
rs11636232	HERC2	15	28386626	T	C	0.439047	-0.00240233	0.00107093	0.0249203	-0.0900764	0.00956302	6.38871e-21		--	--	--	--		0.376	-0.07	0.037	0.0573
rs111446662	HERC2	15	28388751	T	C	0.00990268	0.0150808	0.00498696	0.00250492	0.269884	0.0447336	1.70661e-09		0.035	0.543	0.104	1.83e-07		0.019	0.349	0.11	0.001543
rs62007546	HERC2	15	28391821	A	G	0.0781117	0.00780309	0.00187845	3.31351e-05	0.218015	0.0166721	1.54943e-38		--	--	--	--		0.157	0.21	0.047	7.772e-06
15:28392789:D	HERC2	15	28392789	D	R	0.0425132	0.0135269	0.00244381	3.24476e-08	0.296514	0.0216858	6.44445e-42		--	--	--	--		--	--	--	--
rs7496228	HERC2	15	28396189	C	G	0.0457572	0.0129465	0.00234329	3.43895e-08	0.297189	0.0207629	1.05964e-45		0.065	0.36	0.069	1.596e-07		0.048	0.301	0.061	6.904e-07
rs145688468	HERC2	15	28397281	A	G	0.0457572	0.0129465	0.00234329	3.43895e-08	0.297189	0.0207629	1.05964e-45		0.065	0.358	0.069	1.861e-07		0.048	0.301	0.061	6.774e-07
rs7165158	HERC2	15	28397812	G	A	0.0460987	0.0133839	0.00234002	1.12095e-08	0.301366	0.0207265	4.44065e-47		0.06	0.378	0.072	1.795e-07		0.046	0.308	0.063	1.11e-06
rs79476584	HERC2	15	28399931	A	C	0.0457572	0.0129465	0.00234329	3.43895e-08	0.297189	0.0207629	1.05964e-45		0.066	0.355	0.069	2.388e-07		0.048	0.301	0.061	6.55e-07
rs189893622	HERC2	15	28400060	A	C	0.0330374	-0.000937892	0.00276882	0.734822	0.136527	0.0248306	3.99639e-08		0.062	0.366	0.075	9.852e-07		0.057	-0.058	0.054	0.2866
15:28400237:I	HERC2	15	28400237	I	R	0.0449035	0.0132795	0.00237144	2.24432e-08	0.301258	0.0210126	7.63799e-46		--	--	--	--		--	--	--	--
rs146891884	HERC2	15	28400485	G	A	0.0462694	0.0132767	0.00233183	1.30394e-08	0.299025	0.0206567	1.09504e-46		0.066	0.354	0.069	2.583e-07		0.049	0.3	0.06	6.836e-07
rs186790432	HERC2	15	28400732	G	A	0.033635	-0.00105807	0.00273208	0.698565	0.135983	0.0245	2.97664e-08		0.065	0.348	0.072	1.146e-06		0.059	-0.06	0.053	0.2565
rs76122069	HERC2	15	28401340	T	C	0.177309	-0.00507547	0.00145791	0.000502581	-0.0786224	0.0130816	1.96553e-09		--	--	--	--		0.226	-0.037	0.044	0.4091
rs147343529	HERC2	15	28401889	G	T	0.0457572	0.0129465	0.00234329	3.43895e-08	0.297189	0.0207629	1.05964e-45		0.066	0.353	0.069	2.885e-07		0.048	0.299	0.061	9.516e-07
rs12916300	HERC2	15	28410491	C	T	0.221018	0.00890396	0.00126778	2.414e-12	0.197915	0.011151	1.09147e-68		0.261	0.408	0.044	9.474e-21		0.268	0.09	0.033	0.007054
rs76512054	HERC2	15	28412347	G	T	0.0458426	0.0129489	0.00234139	3.33321e-08	0.296401	0.0207475	1.54916e-45		0.065	0.348	0.068	3.872e-07		0.048	0.301	0.061	6.715e-07
rs61756152	HERC2	15	28412872	A	G	0.0541233	0.0021616	0.00217518	0.320382	0.157044	0.0194507	8.19519e-16		0.095	0.254	0.057	6.924e-06		0.084	-0.012	0.044	0.7776
rs76517692	HERC2	15	28415422	G	A	0.0458426	0.0129489	0.00234139	3.33321e-08	0.296401	0.0207475	1.54916e-45		0.065	0.345	0.068	4.36e-07		0.048	0.301	0.061	6.68e-07
rs7497759	HERC2	15	28416205	T	C	0.0462694	0.0132767	0.00233183	1.30394e-08	0.299025	0.0206567	1.09504e-46		0.065	0.343	0.068	4.844e-07		0.049	0.294	0.06	1.016e-06
rs7495114	HERC2	15	28416300	A	G	0.0458426	0.0129489	0.00234139	3.33321e-08	0.296401	0.0207475	1.54916e-45		0.065	0.343	0.068	4.908e-07		0.048	0.301	0.061	6.671e-07
rs11074326	HERC2	15	28416427	C	T	0.0461841	0.0133048	0.00233367	1.24744e-08	0.299604	0.0206722	8.60791e-47		0.065	0.343	0.068	4.81e-07		0.049	0.3	0.06	6.454e-07
rs61511707	HERC2	15	28416913	G	A	0.0458426	0.0129489	0.00234139	3.33321e-08	0.296401	0.0207475	1.54916e-45		0.064	0.338	0.068	6.215e-07		0.048	0.301	0.061	6.663e-07
rs8034699	HERC2	15	28417150	G	A	0.0455011	0.0134688	0.00235308	1.09263e-08	0.299556	0.0208509	5.06084e-46		0.051	0.422	0.084	5.154e-07		0.044	0.341	0.066	1.956e-07
15:28418523:D	HERC2	15	28418523	D	R	0.0458426	0.0129489	0.00234139	3.33321e-08	0.296401	0.0207475	1.54916e-45		--	--	--	--		--	--	--	--
rs56743903	HERC2	15	28419085	A	G	0.0359399	0.00890743	0.00268252	0.000903936	0.192028	0.0240104	1.51635e-15		--	--	--	--		0.062	0.299	0.072	3.25e-05
rs116489286	HERC2	15	28419161	G	A	0.0455865	0.0141432	0.00239805	3.88964e-09	0.273797	0.0213264	3.17022e-37		--	--	--	--		0.069	0.15	0.068	0.02842
rs72714141	HERC2	15	28419290	T	C	0.10782	0.00780612	0.00166121	2.67357e-06	0.155277	0.0148259	1.92164e-25		--	--	--	--		0.211	0.156	0.044	0.0004413
15:28419375:D	HERC2	15	28419375	D	R	0.044306	0.0125232	0.00239065	1.67629e-07	0.289916	0.0212085	6.74361e-42		--	--	--	--		--	--	--	--
rs57079108	HERC2	15	28419974	T	C	0.0461841	0.0127034	0.0023341	5.46727e-08	0.287542	0.0207002	3.47799e-43		0.065	0.307	0.064	1.453e-06		0.049	0.275	0.059	3.556e-06
rs61756153	HERC2	15	28422609	T	C	0.0461841	0.0127034	0.0023341	5.46727e-08	0.287542	0.0207002	3.47799e-43		0.063	0.308	0.064	1.633e-06		0.047	0.275	0.06	4.608e-06
rs58164482	HERC2	15	28422819	T	C	0.0466963	0.0128743	0.00231851	2.93461e-08	0.288582	0.020557	4.70216e-44		0.065	0.303	0.063	1.626e-06		0.05	0.274	0.059	3.449e-06
rs72714142	HERC2	15	28426815	A	C	0.0547208	0.00213698	0.00216176	0.32293	0.15835	0.0193275	3.1036e-16		0.093	0.253	0.056	5.731e-06		0.083	-0.009	0.044	0.8301
rs73362608	HERC2	15	28427801	T	A	0.0466963	0.0128743	0.00231851	2.93461e-08	0.288582	0.020557	4.70216e-44		0.065	0.303	0.063	1.634e-06		0.05	0.274	0.059	3.457e-06
rs12591531	HERC2	15	28427916	A	G	0.0548916	0.00200403	0.00215895	0.35332	0.156824	0.019304	5.46221e-16		0.093	0.253	0.056	5.71e-06		0.084	-0.009	0.044	0.83
rs7170852	HERC2	15	28427986	T	A	0.106283	0.00777734	0.00159411	1.09568e-06	0.23993	0.014015	3.80825e-64		0.175	0.285	0.042	9.453e-12		0.142	0.103	0.036	0.003965
rs12592282	HERC2	15	28429273	A	G	0.0461841	0.0127034	0.0023341	5.46727e-08	0.287542	0.0207002	3.47799e-43		0.064	0.299	0.063	1.866e-06		0.049	0.275	0.059	3.527e-06
rs78980176	HERC2	15	28433470	T	C	0.0460987	0.0128925	0.00233582	3.54637e-08	0.290696	0.02071	4.8057e-44		0.062	0.294	0.062	1.87e-06		0.048	0.277	0.059	2.859e-06
rs74400391	HERC2	15	28434359	T	C	0.0460987	0.0128925	0.00233582	3.54637e-08	0.290696	0.02071	4.8057e-44		0.062	0.294	0.062	1.875e-06		0.048	0.277	0.059	2.857e-06
rs72714143	HERC2	15	28437061	G	A	0.0551477	0.00212246	0.00215479	0.324667	0.15747	0.0192657	3.63923e-16		0.092	0.251	0.055	5.283e-06		0.084	-0.007	0.044	0.8727
rs8030941	HERC2	15	28439020	T	C	0.0466109	0.0130612	0.00232018	1.8928e-08	0.291695	0.0205665	6.4416e-45		0.06	0.299	0.063	1.806e-06		0.05	0.277	0.059	2.969e-06
rs8031097	HERC2	15	28439057	T	C	0.0466109	0.0130612	0.00232018	1.8928e-08	0.291695	0.0205665	6.4416e-45		0.061	0.288	0.061	2.199e-06		0.051	0.275	0.059	2.825e-06
rs6497287	HERC2	15	28440287	C	T	0.0554038	0.00259787	0.00215067	0.22712	0.159774	0.019226	1.17564e-16		0.091	0.248	0.054	4.95e-06		0.084	-0.007	0.044	0.8726
rs2525936	HERC2	15	28441817	G	T	0.105942	0.00799126	0.00159558	5.64999e-07	0.242068	0.0140239	3.71775e-65		0.162	0.269	0.04	1.414e-11		0.138	0.111	0.036	0.00191
rs8041209	HERC2	15	28443658	T	G	0.0466109	0.0130612	0.00232018	1.8928e-08	0.291695	0.0205665	6.4416e-45		0.061	0.287	0.061	2.207e-06		0.049	0.278	0.059	2.467e-06
rs113921795	HERC2	15	28451756	A	G	0.0141711	0.0171256	0.00418326	4.30004e-05	0.329292	0.0374185	1.77208e-18		--	--	--	--		0.009	0.626	0.17	0.0002262
rs2238289	HERC2	15	28453215	G	A	0.103039	0.00779747	0.00161641	1.44316e-06	0.232587	0.014241	1.14112e-58		0.151	0.267	0.04	3.236e-11		0.134	0.092	0.036	0.01075
rs59310062	HERC2	15	28453636	C	T	0.0471231	0.0129273	0.00230517	2.14116e-08	0.288924	0.0204351	1.18694e-44		0.062	0.258	0.057	4.991e-06		0.049	0.244	0.058	2.324e-05
rs74950057	HERC2	15	28455346	G	C	0.0466109	0.0127587	0.00232047	3.99645e-08	0.287894	0.0205756	8.81471e-44		0.061	0.258	0.056	5.038e-06		0.048	0.245	0.058	2.296e-05
rs77019455	HERC2	15	28455749	G	C	0.0472938	0.0123412	0.00230662	9.11245e-08	0.284701	0.0204534	2.35845e-43		0.075	0.305	0.063	1.143e-06		0.059	0.21	0.058	0.0003164
rs2240208	HERC2	15	28455884	G	A	0.054977	0.00347916	0.00215771	0.106922	0.160404	0.0192907	1.12947e-16		0.089	0.271	0.059	3.897e-06		0.083	-0.018	0.046	0.7061
rs2525913	HERC2	15	28457294	G	A	0.0471231	0.0129273	0.00230517	2.14116e-08	0.288924	0.0204351	1.18694e-44		0.061	0.255	0.056	5.303e-06		0.049	0.247	0.058	1.884e-05
rs149963581	HERC2	15	28457540	C	G	0.0402937	0.0136842	0.00250752	5.03448e-08	0.280945	0.0223019	6.37131e-36		0.029	0.502	0.108	3.181e-06		0.03	0.441	0.084	1.566e-07
rs143863603	HERC2	15	28457555	T	C	0.0412327	0.0137529	0.00247115	2.73203e-08	0.276852	0.0219807	6.54307e-36		0.033	0.435	0.096	5.667e-06		0.031	0.367	0.081	5.612e-06
rs74417197	HERC2	15	28460144	T	C	0.0466109	0.0127587	0.00232047	3.99645e-08	0.287894	0.0205756	8.81471e-44		0.06	0.254	0.056	5.46e-06		0.048	0.245	0.058	2.188e-05
rs57641774	HERC2	15	28460586	A	G	0.0469524	0.0129296	0.0023087	2.23629e-08	0.289268	0.0204664	1.2684e-44		0.061	0.254	0.056	5.407e-06		0.048	0.253	0.058	1.236e-05
rs13379587	HERC2	15	28463254	A	G	0.0471231	0.0129273	0.00230517	2.14116e-08	0.288924	0.0204351	1.18694e-44		0.061	0.254	0.056	5.408e-06		0.048	0.246	0.058	2.105e-05
rs8182028	HERC2	15	28467935	C	T	0.0466109	0.0127587	0.00232047	3.99645e-08	0.287894	0.0205756	8.81471e-44		0.06	0.252	0.056	5.521e-06		0.047	0.243	0.058	2.637e-05
rs8182077	HERC2	15	28467970	A	G	0.0466109	0.0127587	0.00232047	3.99645e-08	0.287894	0.0205756	8.81471e-44		0.06	0.252	0.056	5.517e-06		0.047	0.243	0.058	2.637e-05
rs3940272	HERC2	15	28468723	T	G	0.106198	0.00781762	0.00159451	9.70126e-07	0.240017	0.0140187	3.70559e-64		0.162	0.259	0.039	1.997e-11		0.139	0.097	0.036	0.006586
rs73362658	HERC2	15	28468893	A	G	0.0471231	0.0129273	0.00230517	2.14116e-08	0.288924	0.0204351	1.18694e-44		0.06	0.252	0.056	5.661e-06		0.048	0.245	0.058	2.202e-05
rs117624692	HERC2	15	28470160	A	G	0.00674407	0.0178103	0.00602211	0.00311399	0.340858	0.0540014	2.9568e-10		--	--	--	--		0.007	0.692	0.204	0.0006822
rs4372669	HERC2	15	28470215	C	G	0.0555745	0.00255666	0.00214821	0.234042	0.158398	0.0192057	1.97993e-16		0.089	0.225	0.051	1.141e-05		0.086	-0.007	0.043	0.8673
rs76653853	HERC2	15	28471197	C	T	0.0466109	0.0127587	0.00232047	3.99645e-08	0.287894	0.0205756	8.81471e-44		0.059	0.249	0.055	5.978e-06		0.047	0.243	0.058	2.635e-05
rs111334430	HERC2	15	28472398	A	G	0.0466109	0.0127587	0.00232047	3.99645e-08	0.287894	0.0205756	8.81471e-44		0.059	0.249	0.055	5.889e-06		0.047	0.243	0.058	2.631e-05
15:28472420:D	HERC2	15	28472420	D	R	0.0471231	0.0129273	0.00230517	2.14116e-08	0.288924	0.0204351	1.18694e-44		--	--	--	--		--	--	--	--
rs8030709	HERC2	15	28472485	T	C	0.0471231	0.0129273	0.00230517	2.14116e-08	0.288924	0.0204351	1.18694e-44		0.059	0.249	0.055	5.869e-06		0.048	0.245	0.058	2.197e-05
rs79087600	HERC2	15	28473794	C	T	0.0466109	0.0127587	0.00232047	3.99645e-08	0.287894	0.0205756	8.81471e-44		0.058	0.245	0.054	6.211e-06		0.047	0.243	0.058	2.629e-05
rs76228202	HERC2	15	28473961	T	C	0.0466109	0.0127587	0.00232047	3.99645e-08	0.287894	0.0205756	8.81471e-44		0.058	0.245	0.054	6.258e-06		0.047	0.243	0.058	2.63e-05
rs142477460	HERC2	15	28475864	G	C	0.0460987	0.0129432	0.00233131	2.94975e-08	0.28692	0.0206783	4.2787e-43		0.056	0.25	0.055	6.309e-06		0.047	0.246	0.058	2.428e-05
rs138980831	HERC2	15	28475936	T	A	0.0069148	0.0212609	0.00594707	0.000353016	0.3513	0.0533308	4.87386e-11		--	--	--	--		0.013	0.547	0.143	0.0001331
rs75501824	HERC2	15	28477353	T	G	0.0466109	0.0127587	0.00232047	3.99645e-08	0.287894	0.0205756	8.81471e-44		0.056	0.239	0.053	6.796e-06		0.047	0.243	0.058	2.624e-05
rs72714147	HERC2	15	28478799	A	G	0.0556599	0.00252526	0.00214689	0.239546	0.158287	0.0191938	1.9912e-16		0.084	0.22	0.049	8.231e-06		0.085	-0.004	0.043	0.9189
rs3862443	HERC2	15	28481196	A	G	0.0466109	0.0131106	0.00231576	1.57209e-08	0.287965	0.0205355	5.79458e-44		0.053	0.248	0.055	7.578e-06		0.048	0.236	0.057	3.736e-05
rs12904397	HERC2	15	28481303	C	G	0.0466109	0.0127587	0.00232047	3.99645e-08	0.287894	0.0205756	8.81471e-44		0.054	0.24	0.054	7.701e-06		0.048	0.232	0.057	4.755e-05
rs4932685	HERC2	15	28481498	A	G	0.0479768	0.00078697	0.00234944	0.737667	0.161304	0.0210186	1.93571e-14		0.062	0.289	0.062	3.348e-06		0.064	-0.027	0.054	0.6202
rs2346095	HERC2	15	28481499	T	C	0.0479768	0.00078697	0.00234944	0.737667	0.161304	0.0210186	1.93571e-14		0.061	0.278	0.062	8.121e-06		0.063	-0.034	0.054	0.5351
rs2346094	HERC2	15	28481506	A	G	0.0479768	0.00078697	0.00234944	0.737667	0.161304	0.0210186	1.93571e-14		0.061	0.278	0.062	8.158e-06		0.063	-0.034	0.054	0.5351
rs78699119	HERC2	15	28483001	C	T	0.0466109	0.0127587	0.00232047	3.99645e-08	0.287894	0.0205756	8.81471e-44		0.053	0.238	0.053	7.572e-06		0.048	0.232	0.057	4.706e-05
rs60025758	HERC2	15	28484131	C	T	0.0471231	0.0129273	0.00230517	2.14116e-08	0.288924	0.0204351	1.18694e-44		0.054	0.238	0.053	7.9e-06		0.049	0.234	0.057	4.001e-05
rs8042159	HERC2	15	28485433	G	A	0.0471231	0.0129273	0.00230517	2.14116e-08	0.288924	0.0204351	1.18694e-44		0.053	0.236	0.053	8.002e-06		0.049	0.234	0.057	4.044e-05
rs12595630	HERC2	15	28486724	C	T	0.0466109	0.0127587	0.00232047	3.99645e-08	0.287894	0.0205756	8.81471e-44		0.052	0.234	0.053	8.056e-06		0.048	0.232	0.057	4.807e-05
rs12592363	HERC2	15	28487329	A	G	0.0466109	0.0127587	0.00232047	3.99645e-08	0.287894	0.0205756	8.81471e-44		0.052	0.234	0.053	8.09e-06		0.048	0.232	0.057	4.809e-05
rs8028689	HERC2	15	28488888	C	T	0.0469524	0.0129296	0.0023087	2.23629e-08	0.289268	0.0204664	1.2684e-44		0.054	0.231	0.051	7.009e-06		0.048	0.232	0.057	4.61e-05
rs16950927	HERC2	15	28490368	T	G	0.0466109	0.0127587	0.00232047	3.99645e-08	0.287894	0.0205756	8.81471e-44		0.053	0.231	0.051	7.221e-06		0.048	0.232	0.057	4.567e-05
rs2240204	HERC2	15	28494032	A	G	0.0466109	0.0127587	0.00232047	3.99645e-08	0.287894	0.0205756	8.81471e-44		0.052	0.228	0.051	7.215e-06		0.048	0.217	0.057	0.0001218
rs2240203	HERC2	15	28494202	C	T	0.0471231	0.0129273	0.00230517	2.14116e-08	0.288924	0.0204351	1.18694e-44		0.052	0.228	0.051	7.093e-06		0.049	0.233	0.057	3.984e-05
rs12912427	HERC2	15	28495956	A	G	0.248762	0.00968883	0.001284	5.18401e-14	0.186689	0.011342	1.52982e-59		0.281	0.347	0.042	9.604e-17		0.307	0.061	0.034	0.07195
rs6497292	HERC2	15	28496195	G	A	0.0471231	0.0129273	0.00230517	2.14116e-08	0.288924	0.0204351	1.18694e-44		0.052	0.228	0.051	7.039e-06		0.049	0.234	0.057	3.833e-05
rs6497293	HERC2	15	28496868	G	C	0.106027	0.00784626	0.00159532	8.96798e-07	0.240303	0.0140255	3.03846e-64		0.143	0.226	0.034	5.772e-11		0.14	0.096	0.035	0.006891
rs7163496	HERC2	15	28497402	C	T	0.0471231	0.0129273	0.00230517	2.14116e-08	0.288924	0.0204351	1.18694e-44		0.052	0.228	0.051	7.313e-06		0.049	0.234	0.057	3.831e-05
15:28498325:I	HERC2	15	28498325	I	R	0.0471231	0.0129273	0.00230517	2.14116e-08	0.288924	0.0204351	1.18694e-44		--	--	--	--		--	--	--	--
rs8036480	HERC2	15	28499459	C	T	0.0471231	0.0129273	0.00230517	2.14116e-08	0.288924	0.0204351	1.18694e-44		0.052	0.228	0.051	7.269e-06		0.049	0.235	0.057	3.591e-05
rs8036159	HERC2	15	28499903	C	A	0.0471231	0.0129273	0.00230517	2.14116e-08	0.288924	0.0204351	1.18694e-44		0.052	0.228	0.051	7.273e-06		0.049	0.235	0.057	3.589e-05
rs76654715	HERC2	15	28501889	T	C	0.0466109	0.0127587	0.00232047	3.99645e-08	0.287894	0.0205756	8.81471e-44		0.052	0.228	0.051	7.325e-06		0.047	0.234	0.058	4.859e-05
rs11631797	HERC2	15	28502279	A	G	0.106112	0.00795389	0.00159336	6.15188e-07	0.239604	0.0140104	5.08272e-64		0.149	0.224	0.034	3.888e-11		0.148	0.099	0.035	0.005123
15:28502601:I	HERC2	15	28502601	I	R	0.0458426	0.0131789	0.00233661	1.77819e-08	0.287413	0.0207275	4.84173e-43		--	--	--	--		--	--	--	--
rs16950941	HERC2	15	28502744	A	G	0.0466109	0.0127587	0.00232047	3.99645e-08	0.287894	0.0205756	8.81471e-44		0.052	0.228	0.051	7.325e-06		0.048	0.232	0.057	4.546e-05
rs16950949	HERC2	15	28506833	A	G	0.0554038	0.00259266	0.00215095	0.228116	0.159206	0.0192294	1.52078e-16		0.077	0.206	0.045	5.698e-06		0.085	0.005	0.043	0.9043
15:28507131:D	HERC2	15	28507131	D	R	0.0554892	0.00250702	0.00214958	0.243547	0.158891	0.0192173	1.66868e-16		--	--	--	--		--	--	--	--
rs75419499	HERC2	15	28507495	T	C	0.00657333	0.0179058	0.00609884	0.00333831	0.338792	0.0546958	6.26042e-10		--	--	--	--		0.007	0.722	0.207	0.0004912
15:28508748:I	HERC2	15	28508748	I	R	0.0470377	0.0129421	0.0023069	2.11394e-08	0.288725	0.0204514	1.58464e-44		--	--	--	--		--	--	--	--
rs2240202	HERC2	15	28510895	A	G	0.0466109	0.0127587	0.00232047	3.99645e-08	0.287894	0.0205756	8.81471e-44		0.052	0.228	0.051	7.421e-06		0.048	0.232	0.057	4.516e-05
rs79097182	HERC2	15	28511997	T	C	0.0466109	0.0127587	0.00232047	3.99645e-08	0.287894	0.0205756	8.81471e-44		0.054	0.228	0.051	7.787e-06		0.048	0.232	0.057	4.463e-05
rs916977	HERC2	15	28513364	T	C	0.118491	0.00788693	0.0015222	2.27787e-07	0.236874	0.0133633	1.60692e-68		0.147	0.252	0.033	2.211e-14		0.149	0.116	0.035	0.000806
rs2240201	HERC2	15	28514280	G	C	0.0470377	0.0129421	0.0023069	2.11394e-08	0.288725	0.0204514	1.58464e-44		0.052	0.228	0.051	6.883e-06		0.048	0.232	0.057	4.497e-05
rs8039195	HERC2	15	28516084	C	T	0.1056	0.00796525	0.00159875	6.46777e-07	0.241442	0.0140547	1.44115e-64		0.132	0.213	0.033	6.121e-11		0.136	0.102	0.035	0.003617
rs2016277	HERC2	15	28517969	G	A	0.11243	0.00449853	0.00162499	0.00565195	0.112506	0.0145458	1.21379e-14		--	--	--	--		0.228	0.093	0.043	0.02979
rs2016236	HERC2	15	28518569	T	A	0.0471231	0.0130879	0.00230498	1.42764e-08	0.290173	0.0204317	4.95301e-45		0.055	0.227	0.051	7.921e-06		0.052	0.215	0.056	0.0001241
rs16950979	HERC2	15	28520506	G	A	0.0467816	0.0127934	0.00231242	3.29475e-08	0.288334	0.0205014	3.29666e-44		0.052	0.228	0.051	7.217e-06		0.048	0.232	0.057	4.496e-05
rs2346051	HERC2	15	28522602	G	A	0.0467816	0.0127934	0.00231242	3.29475e-08	0.288334	0.0205014	3.29666e-44		0.052	0.228	0.051	7.189e-06		0.048	0.232	0.057	4.495e-05
rs2346050	HERC2	15	28522684	C	T	0.0472085	0.0129752	0.00229899	1.74078e-08	0.289157	0.0203786	5.91377e-45		0.052	0.228	0.051	7.151e-06		0.048	0.232	0.057	4.47e-05
rs75973130	HERC2	15	28524363	A	G	0.0466963	0.0129064	0.00231852	2.71218e-08	0.289359	0.0205556	2.76601e-44		0.052	0.228	0.051	7.193e-06		0.048	0.232	0.057	4.495e-05
rs16950987	HERC2	15	28526228	A	G	0.0472085	0.0132009	0.00230308	1.04309e-08	0.291343	0.0204125	1.86568e-45		0.052	0.228	0.051	7.159e-06		0.048	0.233	0.057	4.191e-05
rs74940492	HERC2	15	28529071	T	G	0.0466963	0.0129064	0.00231852	2.71218e-08	0.289359	0.0205556	2.76601e-44		0.052	0.228	0.051	7.106e-06		0.048	0.232	0.057	4.634e-05
rs1667394	HERC2	15	28530182	C	T	0.120027	0.00754877	0.00151527	6.48124e-07	0.233324	0.0133076	4.07111e-67		0.15	0.246	0.031	2.38e-15		0.155	0.119	0.034	0.0004501
rs12592730	HERC2	15	28530359	A	G	0.046867	0.0132618	0.00231462	1.05712e-08	0.291361	0.0205183	5.09563e-45		0.052	0.233	0.052	6.783e-06		0.049	0.238	0.057	2.737e-05
rs16950993	HERC2	15	28532120	G	A	0.0472085	0.0132009	0.00230308	1.04309e-08	0.291343	0.0204125	1.86568e-45		0.054	0.246	0.055	6.98e-06		0.048	0.233	0.057	4.329e-05
rs77416688	HERC2	15	28532228	A	T	0.0467816	0.0130209	0.00231658	1.98911e-08	0.290542	0.0205361	1.04521e-44		0.054	0.265	0.059	6.716e-06		0.048	0.232	0.057	4.576e-05
rs58764974	HERC2	15	28532302	T	G	0.0467816	0.0130209	0.00231658	1.98911e-08	0.290542	0.0205361	1.04521e-44		0.055	0.279	0.062	6.782e-06		0.048	0.232	0.057	4.835e-05
rs1667392	HERC2	15	28533565	G	C	0.253031	0.0102823	0.00135898	4.44039e-14	0.180045	0.0120522	1.50038e-49		0.209	0.347	0.044	1.642e-15		0.247	0.093	0.033	0.005322
rs74006708	HERC2	15	28534186	G	A	0.0258665	0.0158169	0.00313187	4.54498e-07	0.304128	0.0279383	2.46335e-27		--	--	--	--		0.024	0.36	0.095	0.0001587
rs1667391	HERC2	15	28534218	A	G	0.115503	0.00654922	0.00162712	5.76877e-05	0.204635	0.0144035	4.60936e-45		--	--	--	--		0.151	0.033	0.041	0.4223
15:28534552:I	HERC2	15	28534552	R	I	0.360936	0.00662648	0.00151099	1.17735e-05	0.104868	0.0135384	1.11081e-14		--	--	--	--		--	--	--	--
15:28534553:I	HERC2	15	28534553	R	I	0.35974	0.00680918	0.00150852	6.49163e-06	0.105884	0.013516	5.57767e-15		--	--	--	--		--	--	--	--
15:28534554:I	HERC2	15	28534554	R	I	0.361533	0.00666872	0.00151235	1.05457e-05	0.105131	0.0135506	1.00844e-14		--	--	--	--		--	--	--	--
rs12595735	HERC2	15	28534660	T	C	0.0530989	0.00290673	0.00225068	0.196584	0.165038	0.0201234	2.89817e-16		--	--	--	--		0.088	0	0.044	0.9988
rs79286671	HERC2	15	28534684	A	G	0.0524159	0.00251961	0.00226359	0.26571	0.161897	0.0202439	1.52058e-15		--	--	--	--		0.082	-0.005	0.046	0.9147
rs1635168	HERC2	15	28535266	A	C	0.0493427	0.0137201	0.00227678	1.78202e-09	0.310066	0.0201297	1.65096e-52		--	--	--	--		0.052	0.23	0.057	5.434e-05
rs58395411	HERC2	15	28536119	G	C	0.0454157	0.0130082	0.00239355	5.71127e-08	0.297527	0.021221	5.98349e-44		--	--	--	--		0.048	0.219	0.058	0.0001623
rs76925859	HERC2	15	28537015	G	T	0.0454157	0.0130082	0.00239355	5.71127e-08	0.297527	0.021221	5.98349e-44		--	--	--	--		0.048	0.219	0.058	0.0001608
rs1667390	HERC2	15	28537701	C	T	0.107307	0.00804755	0.00160792	5.75124e-07	0.242071	0.0141378	3.64015e-64		--	--	--	--		0.14	0.092	0.036	0.01043
rs2346039	HERC2	15	28538411	C	G	0.0454157	0.0130082	0.00239355	5.71127e-08	0.297527	0.021221	5.98349e-44		--	--	--	--		0.048	0.216	0.058	0.0002108
rs12438302	HERC2	15	28538616	A	G	0.0530135	0.00290867	0.00225225	0.196598	0.166822	0.0201352	1.44959e-16		--	--	--	--		0.086	0.005	0.045	0.9168
rs1635166	HERC2	15	28539834	C	T	0.107649	0.00802381	0.00160629	6.04718e-07	0.241912	0.0141232	3.27141e-64		--	--	--	--		0.142	0.093	0.036	0.009859
rs12050490	HERC2	15	28540706	G	A	0.0457572	0.0132043	0.00238537	3.2377e-08	0.30094	0.0211398	3.11291e-45		--	--	--	--		0.048	0.219	0.058	0.0001568
15:28541225:I	HERC2	15	28541225	R	I	0.251067	0.0140713	0.00152584	3.9898e-20	0.175622	0.0136262	1.68606e-37		--	--	--	--		--	--	--	--
15:28541229:I	HERC2	15	28541229	R	I	0.240567	0.0130784	0.00149574	2.90725e-18	0.174959	0.0133442	9.95269e-39		--	--	--	--		--	--	--	--
rs74853090	HERC2	15	28541579	A	G	0.0454157	0.0130082	0.00239355	5.71127e-08	0.297527	0.021221	5.98349e-44		--	--	--	--		0.048	0.219	0.058	0.0001631
rs149807107	HERC2	15	28543182	T	A	0.23092	0.0105403	0.0014602	5.93081e-13	0.158849	0.0130245	8.36329e-34		--	--	--	--		0.205	0.101	0.04	0.01199
rs79164713	HERC2	15	28543630	A	C	0.045245	0.0128612	0.00239769	8.45323e-08	0.295843	0.0212614	2.52224e-43		--	--	--	--		0.047	0.224	0.059	0.0001609
rs8023410	HERC2	15	28543879	T	G	0.0459279	0.0129653	0.00238166	5.42809e-08	0.300012	0.0211061	4.17625e-45		--	--	--	--		0.045	0.239	0.061	0.0001017
rs76704029	HERC2	15	28546173	C	T	0.0523305	0.00337591	0.00226494	0.136144	0.169643	0.0202469	6.63451e-17		--	--	--	--		0.084	0.004	0.045	0.9338
rs181843697	HERC2	15	28546845	A	T	0.045245	0.0128612	0.00239769	8.45323e-08	0.295843	0.0212614	2.52224e-43		--	--	--	--		0.051	0.223	0.06	0.0001883
15:28546879:I	HERC2	15	28546879	I	R	0.045245	0.0130917	0.0023975	4.94211e-08	0.296363	0.0212605	1.79503e-43		--	--	--	--		--	--	--	--
rs4932625	HERC2	15	28546885	G	A	0.066587	0.00293382	0.00204694	0.151833	0.157194	0.0182922	1.06993e-17		--	--	--	--		0.125	0.101	0.046	0.02997
rs141538748	HERC2	15	28549268	T	C	0.0404644	0.0121934	0.00253841	1.5974e-06	0.28142	0.0225697	3.08599e-35		--	--	--	--		0.041	0.223	0.067	0.0008214
15:28558619:D	HERC2	15	28558619	D	R	0.0280861	0.0108905	0.00301655	0.000308468	0.265085	0.0269298	1.09606e-22		--	--	--	--		--	--	--	--
rs77572354	HERC2	15	28560722	G	C	0.0409766	0.00163532	0.0025348	0.518857	0.143493	0.0227139	2.85618e-10		--	--	--	--		0.082	0.002	0.048	0.9672
rs3932767	HERC2	15	28561049	A	G	0.0280007	0.0106686	0.00302071	0.000415874	0.258401	0.0269773	1.41792e-21		--	--	--	--		0.038	0.22	0.071	0.001994
rs1614575	HERC2	15	28562998	T	C	0.117381	0.00818238	0.00163636	5.88898e-07	0.256285	0.0143582	1.98067e-69		--	--	--	--		0.145	0.093	0.037	0.01221
rs78949475	HERC2	15	28565930	A	G	0.0514769	0.013689	0.00228064	2.06295e-09	0.290087	0.0202311	7.46129e-46		--	--	--	--		0.065	0.22	0.066	0.0008418
rs148632780	HERC2	15	28565956	T	G	0.0460133	0.00120349	0.00240726	0.617134	0.152643	0.021552	1.58185e-12		--	--	--	--		0.085	-0.016	0.048	0.7334
rs4932629	HERC2	15	28566710	T	G	0.0501963	0.00181061	0.00231555	0.434284	0.154957	0.0207215	8.65526e-14		--	--	--	--		0.088	-0.006	0.048	0.9079
rs182099536	HERC2	15	28566757	C	G	0.0490866	0.00937782	0.00233501	5.98878e-05	0.129579	0.0209546	6.68086e-10		--	--	--	--		0.192	0.105	0.049	0.03412
rs3114908	MC1R	16	89383725	T	C	0.348984	-0.00576811	0.00104147	3.18483e-08	-0.0336405	0.00937886	0.000337442		0.348	-0.115	0.025	3.798e-06		0.37	-0.138	0.025	4.177e-08
rs73253776	MC1R	16	89385582	C	T	0.141796	-0.0078334	0.00141382	3.14644e-08	-0.0482561	0.0127297	0.000151657		0.121	-0.178	0.042	1.952e-05		0.166	-0.171	0.033	2.381e-07
rs113955902	MC1R	16	89395438	A	G	0.045245	-0.0139478	0.00237258	4.36206e-09	-0.0952122	0.0213586	8.43562e-06		0.064	-0.279	0.056	7.816e-07		0.062	-0.34	0.055	6.068e-10
rs112144981	MC1R	16	89418705	G	C	0.14026	-0.0080987	0.00142367	1.34289e-08	-0.0485038	0.0128202	0.000156258		0.128	-0.166	0.039	2.236e-05		0.156	-0.168	0.034	5.908e-07
rs28431356	MC1R	16	89466440	C	T	0.146065	-0.00839531	0.00140451	2.40139e-09	-0.0463221	0.0126524	0.000253313		0.157	-0.163	0.041	7.19e-05		0.199	-0.156	0.033	2.999e-06
rs74836424	MC1R	16	89507330	T	C	0.0551477	-0.0141871	0.00215937	5.46559e-11	-0.0927227	0.0194488	1.91014e-06		0.067	-0.248	0.053	2.345e-06		0.078	-0.284	0.046	6.496e-10
rs113849132	MC1R	16	89570919	A	G	0.0492573	-0.0158518	0.00226312	2.75878e-12	-0.0952633	0.020395	3.06573e-06		0.057	-0.202	0.052	0.0001154		0.063	-0.227	0.051	8.7e-06
rs3764253	MC1R	16	89686693	A	G	0.0773433	-0.0108634	0.00188099	8.07474e-09	-0.0655353	0.0169387	0.000110486		0.091	-0.369	0.056	4.526e-11		0.102	-0.344	0.042	4.382e-16
rs2280374	MC1R	16	89687407	T	C	0.0773433	-0.0108634	0.00188099	8.07474e-09	-0.0655353	0.0169387	0.000110486		0.091	-0.359	0.055	4.516e-11		0.103	-0.345	0.042	3.461e-16
rs79172130	MC1R	16	89687812	A	G	0.0773433	-0.0108634	0.00188099	8.07474e-09	-0.0655353	0.0169387	0.000110486		0.091	-0.359	0.054	4.549e-11		0.102	-0.345	0.042	3.269e-16
rs4968054	MC1R	16	89690079	T	C	0.0774287	-0.0109755	0.00188004	5.57019e-09	-0.0664023	0.0169306	8.88138e-05		0.091	-0.355	0.054	4.511e-11		0.102	-0.345	0.042	2.83e-16
rs75923656	MC1R	16	89690990	C	T	0.0770019	-0.0107747	0.00189393	1.33936e-08	-0.0632039	0.0170556	0.000212712		0.086	-0.365	0.056	6.601e-11		0.097	-0.351	0.043	6.204e-16
rs79138604	MC1R	16	89690991	A	G	0.0770019	-0.0107747	0.00189393	1.33936e-08	-0.0632039	0.0170556	0.000212712		0.086	-0.365	0.056	6.609e-11		0.097	-0.351	0.043	6.186e-16
rs34323930	MC1R	16	89691045	T	C	0.0777702	-0.0110291	0.00186732	3.69396e-09	-0.0677061	0.016816	5.73794e-05		0.09	-0.346	0.053	4.732e-11		0.102	-0.345	0.042	2.325e-16
rs164741	MC1R	16	89692298	A	G	0.314581	-0.00639304	0.0010491	1.17272e-09	-0.0399826	0.00944863	2.35606e-05		0.318	-0.104	0.024	9.498e-06		0.335	-0.154	0.026	1.977e-09
rs4248913	MC1R	16	89693099	A	C	0.0768311	-0.0111868	0.00190565	4.58776e-09	-0.0674695	0.0171617	8.5426e-05		0.091	-0.368	0.062	2.155e-09		0.095	-0.327	0.046	1.338e-12
rs112233725	MC1R	16	89693191	C	T	0.0670138	-0.0139381	0.00201187	4.72953e-12	-0.0808043	0.0181323	8.49123e-06		0.087	-0.349	0.056	4.853e-10		0.088	-0.389	0.047	5.908e-17
rs12921177	MC1R	16	89708037	A	G	0.0839167	-0.0103089	0.00177847	7.12508e-09	-0.0630126	0.0160151	8.43116e-05		0.105	-0.304	0.046	3.893e-11		0.109	-0.337	0.04	3.838e-17
rs71396949	MC1R	16	89714844	A	G	0.0683797	-0.0134763	0.00195156	5.53607e-12	-0.0784628	0.0175882	8.3062e-06		0.092	-0.3	0.044	7.846e-12		0.099	-0.373	0.042	3.335e-19
rs4968051	MC1R	16	89714981	C	T	0.087246	-0.0106411	0.00174345	1.10442e-09	-0.0631594	0.0157037	5.84456e-05		0.103	-0.269	0.041	5.556e-11		0.109	-0.337	0.039	1.491e-17
rs35749174	MC1R	16	89716493	A	G	0.0693188	-0.013731	0.0019328	1.35478e-12	-0.0805342	0.017421	3.86719e-06		0.093	-0.281	0.041	1.03e-11		0.1	-0.368	0.041	3.845e-19
rs35850949	MC1R	16	89720724	A	C	0.0705993	-0.0135885	0.00191414	1.40565e-12	-0.0814934	0.0172513	2.36785e-06		0.094	-0.268	0.039	1.185e-11		0.1	-0.367	0.041	4.718e-19
rs113974432	MC1R	16	89721135	C	G	0.0869899	-0.0106159	0.00174722	1.31065e-09	-0.0633971	0.0157371	5.68449e-05		0.103	-0.243	0.037	8.627e-11		0.109	-0.328	0.039	5.546e-17
rs164752	MC1R	16	89722390	G	A	0.0945877	-0.00961839	0.00168126	1.11183e-08	-0.0562049	0.0151408	0.000207423		0.114	-0.222	0.037	1.452e-09		0.122	-0.29	0.038	2.078e-14
16:89723282:D	MC1R	16	89723282	D	R	0.0869899	-0.0106159	0.00174722	1.31065e-09	-0.0633971	0.0157371	5.68449e-05		--	--	--	--		--	--	--	--
rs34878706	MC1R	16	89723870	A	G	0.0874168	-0.0104919	0.00174234	1.83042e-09	-0.0620929	0.0156931	7.68891e-05		0.11	-0.245	0.037	3.929e-11		0.112	-0.325	0.039	8.089e-17
rs35415928	MC1R	16	89724268	T	C	0.0886973	-0.0103033	0.00172971	2.72408e-09	-0.0593029	0.0155799	0.000142461		0.111	-0.242	0.037	8.204e-11		0.115	-0.313	0.039	6.204e-16
rs71396950	MC1R	16	89726550	A	G	0.0704285	-0.0136556	0.00191836	1.22335e-12	-0.0813529	0.01729	2.59464e-06		0.094	-0.263	0.039	1.258e-11		0.1	-0.366	0.041	5.536e-19
rs71396951	MC1R	16	89726593	C	G	0.07077	-0.0136609	0.00191226	1.01809e-12	-0.0818691	0.0172349	2.08084e-06		0.094	-0.263	0.039	1.244e-11		0.1	-0.366	0.041	5.588e-19
rs34526810	MC1R	16	89728475	A	G	0.0869899	-0.0106159	0.00174722	1.31065e-09	-0.0633971	0.0157371	5.68449e-05		0.103	-0.239	0.037	8.392e-11		0.109	-0.326	0.039	6.812e-17
rs77646997	MC1R	16	89731905	C	G	0.0870753	-0.0106356	0.00174469	1.15732e-09	-0.0631531	0.0157148	5.92555e-05		0.103	-0.24	0.037	5.914e-11		0.11	-0.324	0.039	1.034e-16
rs4785702	MC1R	16	89733206	A	G	0.0870753	-0.0106356	0.00174469	1.15732e-09	-0.0631531	0.0157148	5.92555e-05		0.103	-0.24	0.037	5.617e-11		0.11	-0.324	0.039	9.563e-17
rs35063026	MC1R	16	89736157	T	C	0.0706847	-0.0135066	0.00191334	1.86921e-12	-0.0811087	0.0172435	2.61341e-06		0.094	-0.263	0.038	6.527e-12		0.101	-0.363	0.041	8.776e-19
rs12918773	MC1R	16	89741403	A	G	0.0873314	-0.01061	0.00174286	1.21844e-09	-0.0654231	0.0156965	3.11724e-05		0.103	-0.24	0.037	5.554e-11		0.11	-0.328	0.039	3.501e-17
rs35414122	MC1R	16	89742979	G	A	0.0901485	-0.010414	0.00172146	1.54283e-09	-0.0635391	0.015504	4.21922e-05		0.107	-0.221	0.036	8.912e-10		0.113	-0.324	0.039	7.28e-17
rs12922197	MC1R	16	89744809	C	G	0.0874168	-0.010643	0.00174222	1.06801e-09	-0.0653939	0.0156912	3.12318e-05		0.103	-0.239	0.037	6.078e-11		0.11	-0.331	0.039	2.183e-17
rs258322	MC1R	16	89755903	A	G	0.0988561	-0.00914717	0.00164485	2.79953e-08	-0.052177	0.0148124	0.000430732		0.112	-0.209	0.035	1.659e-09		0.118	-0.327	0.038	6.846e-18
rs34265416	MC1R	16	89769725	A	C	0.0918559	-0.010418	0.00170457	1.04875e-09	-0.0638168	0.0153522	3.27286e-05		0.11	-0.218	0.036	1.125e-09		0.103	-0.371	0.043	4.074e-18
rs4785704	MC1R	16	89772370	G	A	0.096295	-0.00931344	0.00167606	2.86965e-08	-0.059169	0.0150896	8.91214e-05		0.116	-0.23	0.039	3.964e-09		0.11	-0.342	0.044	4.297e-15
rs34714188	MC1R	16	89781756	A	T	0.0709408	-0.0133354	0.00190579	2.90142e-12	-0.0810096	0.0171741	2.44939e-06		0.102	-0.259	0.038	8.783e-12		0.091	-0.428	0.045	1.574e-21
rs12924124	MC1R	16	89791126	T	C	0.0705993	-0.0132468	0.00191444	5.02112e-12	-0.0799118	0.0172516	3.6976e-06		0.102	-0.258	0.038	8.299e-12		0.091	-0.426	0.045	1.712e-21
rs35026726	MC1R	16	89791279	T	C	0.0705993	-0.0132468	0.00191444	5.02112e-12	-0.0799118	0.0172516	3.6976e-06		0.102	-0.259	0.038	8.044e-12		0.091	-0.426	0.045	1.691e-21
rs12925026	MC1R	16	89792856	T	C	0.0705139	-0.0131965	0.00191544	6.18563e-12	-0.080184	0.0172598	3.46355e-06		0.102	-0.26	0.038	6.273e-12		0.091	-0.428	0.045	1.144e-21
rs79139787	MC1R	16	89795360	T	C	0.0706847	-0.0129384	0.00191386	1.51011e-11	-0.0774126	0.0172451	7.29489e-06		0.1	-0.267	0.039	6.889e-12		0.091	-0.422	0.045	3.786e-21
16:89795917:I	MC1R	16	89795917	I	R	0.0886119	-0.00991373	0.00173248	1.10325e-08	-0.0571348	0.0156026	0.000252591		--	--	--	--		--	--	--	--
rs34659644	MC1R	16	89796017	A	G	0.0706847	-0.0129015	0.00191397	1.72768e-11	-0.0783064	0.017245	5.71634e-06		0.102	-0.261	0.038	4.99e-12		0.091	-0.428	0.045	9.789e-22
rs12931267	MC1R	16	89818732	G	C	0.0709408	-0.0127902	0.00191147	2.41785e-11	-0.0782784	0.0172215	5.59349e-06		0.099	-0.272	0.038	8.472e-13		0.091	-0.441	0.045	8.364e-23
rs75570604	MC1R	16	89846677	C	G	0.0712822	-0.012804	0.00191037	2.2431e-11	-0.0782018	0.0172118	5.6441e-06		0.094	-0.275	0.037	1.832e-13		0.101	-0.396	0.041	2.247e-22
rs12921383	MC1R	16	89859753	C	T	0.0873314	-0.00964785	0.00173997	3.07136e-08	-0.0625203	0.0156641	6.65093e-05		0.108	-0.254	0.037	6.239e-12		0.112	-0.371	0.04	7.716e-21
rs34357723	MC1R	16	89886519	T	C	0.258238	-0.00808324	0.00112298	6.87817e-13	-0.0586971	0.0101128	6.80521e-09		0.272	-0.163	0.026	3.807e-10		0.282	-0.234	0.027	9.434e-18
rs35096708	MC1R	16	89887249	A	G	0.257811	-0.00812155	0.00112341	5.47307e-13	-0.0589519	0.0101168	5.93944e-09		0.272	-0.164	0.026	3.726e-10		0.281	-0.235	0.027	7.273e-18
rs34177108	MC1R	16	89893375	A	C	0.257555	-0.00811833	0.00112389	5.71548e-13	-0.0582482	0.0101217	9.11719e-09		0.273	-0.165	0.026	3.365e-10		0.282	-0.236	0.027	6.27e-18
rs72811597	MC1R	16	89896005	G	C	0.274543	-0.00761593	0.00110145	5.19648e-12	-0.0572203	0.00991576	8.30229e-09		0.303	-0.16	0.026	1.348e-09		0.308	-0.218	0.027	5.967e-16
16:89913406:D	MC1R	16	89913406	D	R	0.0664163	-0.0131071	0.00201141	7.80459e-11	-0.0858313	0.0181156	2.20958e-06		--	--	--	--		--	--	--	--
rs1805007	MC1R	16	89986117	T	C	0.0689773	-0.0120516	0.0019383	5.39781e-10	-0.0854225	0.0174492	1.00694e-06		0.093	-0.328	0.044	1.774e-13		0.099	-0.399	0.043	9.213e-21
rs139810560	MC1R	16	90011739	A	C	0.0878436	-0.00985816	0.00173889	1.50309e-08	-0.0736527	0.0156478	2.57316e-06		0.1	-0.078	0.043	0.06753		0.103	-0.188	0.042	6.197e-06
rs77463543	MC1R	16	90012231	T	C	0.157162	-0.00751992	0.00135616	3.0681e-08	-0.0478289	0.0122096	9.05548e-05		0.176	-0.083	0.033	0.01164		0.182	-0.129	0.032	5.837e-05
16:90022484:I	MC1R	16	90022484	I	R	0.140942	-0.00849082	0.00142365	2.60346e-09	-0.0459479	0.0128252	0.000342906		--	--	--	--		--	--	--	--
rs146972365	MC1R	16	90022693	C	T	0.0692334	-0.0124699	0.00193508	1.25561e-10	-0.0859285	0.0174239	8.37912e-07		0.092	-0.282	0.039	2.69e-13		0.097	-0.389	0.042	1.948e-20
16:90023087:I	MC1R	16	90023087	I	R	0.09049	-0.00953812	0.00170605	2.36289e-08	-0.0607366	0.0153597	7.76699e-05		--	--	--	--		--	--	--	--
rs8049897	MC1R	16	90024202	A	G	0.13804	-0.00862179	0.00143667	2.07598e-09	-0.0478191	0.0129421	0.000222018		0.168	-0.209	0.03	2.604e-12		0.174	-0.29	0.033	6.031e-19
rs8051733	MC1R	16	90024206	G	A	0.328325	-0.00775399	0.00103904	9.71934e-14	-0.0419536	0.00937105	7.71616e-06		0.343	-0.163	0.024	2.098e-11		0.356	-0.2	0.026	1.783e-14
rs74800773	MC1R	16	90024970	G	C	0.0785385	-0.0116709	0.00181993	1.54046e-10	-0.0784174	0.0163885	1.75275e-06		0.103	-0.256	0.037	2.869e-12		0.107	-0.386	0.04	4.603e-22
rs62052243	MC1R	16	90026152	G	A	0.331484	-0.0076319	0.00103633	2.02659e-13	-0.0408948	0.00934621	1.23236e-05		0.345	-0.159	0.024	4.493e-11		0.359	-0.197	0.026	2.467e-14
rs4268748	MC1R	16	90026512	C	T	0.276934	-0.00863767	0.00109322	3.27841e-15	-0.0516322	0.00985895	1.6883e-07		0.294	-0.158	0.025	2.844e-10		0.315	-0.214	0.026	3.62e-16
rs8063761	MC1R	16	90027626	T	A	0.331228	-0.00762088	0.00103855	2.46351e-13	-0.0410297	0.00936587	1.20328e-05		0.345	-0.157	0.024	7.916e-11		0.358	-0.195	0.026	4.184e-14
rs13330431	MC1R	16	90030355	C	T	0.378863	-0.0062724	0.00101781	7.63237e-10	-0.0363693	0.00916941	7.38484e-05		0.392	-0.12	0.024	8.335e-07		0.398	-0.167	0.026	8.409e-11
16:90042405:D	MC1R	16	90042405	R	D	0.368704	-0.00606349	0.00102135	3.07404e-09	-0.0318175	0.00920202	0.000548764		--	--	--	--		--	--	--	--
16:90042498:D	MC1R	16	90042498	R	D	0.368704	-0.00606349	0.00102135	3.07404e-09	-0.0318175	0.00920202	0.000548764		--	--	--	--		--	--	--	--
rs77770855	MC1R	16	90043010	A	G	0.0653918	-0.0123071	0.00199339	7.10775e-10	-0.0827339	0.0179485	4.12175e-06		0.088	-0.272	0.039	3.909e-12		0.094	-0.378	0.042	1.503e-19
rs113955373	MC1R	16	90043036	A	C	0.0654772	-0.0122335	0.00199242	8.79335e-10	-0.0828004	0.017939	4.00194e-06		0.088	-0.272	0.039	3.945e-12		0.095	-0.379	0.042	8.323e-20
rs6500463	MC1R	16	90043506	C	G	0.298788	-0.00593583	0.00108166	4.24323e-08	-0.0354659	0.00973985	0.000273586		0.302	-0.113	0.024	3.533e-06		0.318	-0.156	0.026	2.664e-09
rs56850194	MC1R	16	90043531	A	C	0.0653918	-0.0123071	0.00199339	7.10775e-10	-0.0827339	0.0179485	4.12175e-06		0.088	-0.271	0.039	4.098e-12		0.094	-0.378	0.042	1.405e-19
rs4350572	MC1R	16	90043840	A	G	0.368277	-0.00611836	0.00102198	2.26804e-09	-0.0322878	0.00920797	0.000457443		0.38	-0.123	0.023	1.136e-07		0.394	-0.172	0.025	4.214e-12
rs11648898	MC1R	16	90045986	G	A	0.134967	-0.00818728	0.00145451	1.89789e-08	-0.0461008	0.0130993	0.00043593		0.167	-0.197	0.03	6.845e-11		0.171	-0.282	0.032	2.056e-18
rs112001009	MC1R	16	90047605	G	A	0.0718798	-0.0112048	0.0019081	4.53628e-09	-0.0736935	0.0171794	1.81838e-05		0.094	-0.253	0.038	3.54e-11		0.102	-0.346	0.04	1.098e-17
rs113891247	MC1R	16	90047757	A	T	0.0651357	-0.0122366	0.00199376	8.93424e-10	-0.0837775	0.0179502	3.1214e-06		0.088	-0.271	0.039	4.073e-12		0.094	-0.376	0.042	1.856e-19
rs45610233	MC1R	16	90048395	T	C	0.0647943	-0.0123039	0.00200075	8.27875e-10	-0.0836052	0.0180138	3.5399e-06		0.088	-0.271	0.039	4.379e-12		0.094	-0.38	0.042	1.033e-19
16:90049147:I	MC1R	16	90049147	I	R	0.0781117	-0.0115172	0.00182813	3.19388e-10	-0.0805463	0.0164589	1.01566e-06		--	--	--	--		--	--	--	--
rs4238833	MC1R	16	90050689	G	T	0.374765	-0.00594013	0.00101489	5.09148e-09	-0.0366257	0.00913995	6.22038e-05		0.389	-0.111	0.023	1.66e-06		0.4	-0.162	0.024	4.084e-11
rs112460025	MC1R	16	90051337	G	T	0.068209	-0.0127221	0.00194885	7.22645e-11	-0.0905654	0.0175461	2.52965e-07		0.089	-0.271	0.039	3.076e-12		0.095	-0.373	0.041	1.52e-19
rs4785760	MC1R	16	90051438	G	A	0.380143	-0.00566764	0.00101362	2.35353e-08	-0.0349157	0.00912731	0.000131914		0.396	-0.111	0.023	1.977e-06		0.413	-0.16	0.025	9.04e-11
16:90052185:D	MC1R	16	90052185	D	R	0.0679529	-0.0128019	0.00195164	5.86084e-11	-0.090623	0.0175719	2.58817e-07		--	--	--	--		--	--	--	--
16:90052245:I	MC1R	16	90052245	I	R	0.0770019	-0.0110182	0.00183776	2.15075e-09	-0.0796595	0.0165414	1.50337e-06		--	--	--	--		--	--	--	--
rs113753049	MC1R	16	90052934	C	A	0.246116	-0.00753528	0.00112945	2.7626e-11	-0.0512637	0.0101719	4.80206e-07		0.247	-0.119	0.029	2.965e-05		0.275	-0.208	0.028	2.251e-13
rs9939542	MC1R	16	90053048	C	A	0.28419	-0.00665761	0.00109376	1.22411e-09	-0.0424292	0.00985007	1.67809e-05		0.289	-0.122	0.025	1.525e-06		0.307	-0.169	0.027	1.879e-10
rs77606435	MC1R	16	90053691	G	C	0.0684651	-0.0126416	0.00194604	8.92489e-11	-0.0906617	0.01752	2.35819e-07		0.089	-0.27	0.039	3.528e-12		0.096	-0.371	0.041	1.84e-19
rs112556696	MC1R	16	90054018	G	A	0.0619771	-0.0115561	0.00209778	3.76883e-08	-0.0689037	0.0188887	0.000266709		0.067	-0.362	0.055	3.972e-11		0.067	-0.478	0.058	1.052e-16
rs7404886	MC1R	16	90054313	C	A	0.300922	-0.00594824	0.00107919	3.70489e-08	-0.0397695	0.00971495	4.30373e-05		0.308	-0.104	0.025	2.26e-05		0.321	-0.152	0.026	5.073e-09
rs11866420	MC1R	16	90054704	C	G	0.386546	-0.0060978	0.0010113	1.74326e-09	-0.0376522	0.00910842	3.6184e-05		0.416	-0.112	0.024	2.324e-06		0.43	-0.185	0.025	6.039e-14
rs8063160	MC1R	16	90054709	C	T	0.0748677	-0.0117996	0.00187047	3.0265e-10	-0.0782281	0.0168437	3.48601e-06		0.095	-0.25	0.038	3.588e-11		0.103	-0.34	0.04	2.267e-17
rs73283845	MC1R	16	90055664	T	C	0.0751238	-0.0119014	0.0018633	1.81929e-10	-0.0782762	0.0167803	3.15836e-06		0.095	-0.25	0.038	3.657e-11		0.104	-0.338	0.04	2.861e-17
rs113178244	MC1R	16	90056195	G	C	0.0752092	-0.0118401	0.00186255	2.21441e-10	-0.0780747	0.0167731	3.31537e-06		0.095	-0.249	0.038	3.715e-11		0.104	-0.34	0.04	1.957e-17
rs7189230	MC1R	16	90056958	G	A	0.311081	-0.0058459	0.00106619	4.35791e-08	-0.0385622	0.00959821	5.95203e-05		0.313	-0.097	0.024	6.852e-05		0.33	-0.145	0.026	2.801e-08
16:90057662:D	MC1R	16	90057662	D	R	0.0753799	-0.0116705	0.00186113	3.85312e-10	-0.0782017	0.0167586	3.13415e-06		--	--	--	--		--	--	--	--
rs58827852	MC1R	16	90058754	A	G	0.0754653	-0.0116298	0.00186034	4.35414e-10	-0.0780354	0.0167513	3.25611e-06		0.095	-0.249	0.038	3.78e-11		0.104	-0.335	0.04	4.71e-17
rs11076649	MC1R	16	90059336	G	C	0.136247	-0.00842665	0.00144599	5.9236e-09	-0.0491183	0.0130231	0.000163789		0.161	-0.196	0.03	9.585e-11		0.169	-0.251	0.033	1.334e-14
rs112153252	MC1R	16	90059712	G	A	0.075636	-0.011611	0.00185876	4.48963e-10	-0.0770458	0.0167377	4.24986e-06		0.098	-0.247	0.038	5.498e-11		0.104	-0.337	0.04	3.52e-17
rs3803683	MC1R	16	90060281	C	T	0.137016	-0.00835524	0.00144279	7.36033e-09	-0.0495683	0.0129935	0.000137662		0.161	-0.196	0.03	9.614e-11		0.17	-0.252	0.033	9.686e-15
16:90062323:D	MC1R	16	90062323	D	R	0.0694895	-0.0123836	0.00192987	1.50102e-10	-0.0876327	0.0173749	4.70524e-07		--	--	--	--		--	--	--	--
rs35176381	MC1R	16	90062479	G	A	0.361277	-0.00685035	0.00101859	1.91832e-11	-0.0411616	0.00917853	7.44644e-06		0.371	-0.119	0.023	3.888e-07		0.39	-0.16	0.025	1.207e-10
rs73283859	MC1R	16	90062520	C	G	0.0688919	-0.0124872	0.00193631	1.21656e-10	-0.0907771	0.0174309	1.97616e-07		0.09	-0.269	0.039	3.807e-12		0.096	-0.371	0.041	2.681e-19
rs112119225	MC1R	16	90063461	G	T	0.069148	-0.0124219	0.00193356	1.42861e-10	-0.0898773	0.0174064	2.50433e-07		0.09	-0.269	0.039	3.811e-12		0.096	-0.369	0.041	3.997e-19
rs62054570	MC1R	16	90063890	G	T	0.130357	-0.00869011	0.00147482	4.02016e-09	-0.0542962	0.0132807	4.40281e-05		0.156	-0.207	0.031	2.081e-11		0.162	-0.265	0.033	1.149e-15
rs75319471	MC1R	16	90064454	G	A	0.0690627	-0.0123986	0.00193452	1.57793e-10	-0.0902208	0.0174145	2.28349e-07		0.09	-0.269	0.039	3.822e-12		0.096	-0.368	0.041	4.201e-19
rs74336735	MC1R	16	90065033	A	T	0.0692334	-0.0124423	0.00193259	1.30574e-10	-0.0896263	0.0173982	2.66906e-07		0.09	-0.269	0.039	3.806e-12		0.097	-0.368	0.041	4.17e-19
rs76581091	MC1R	16	90065100	C	T	0.0692334	-0.0124423	0.00193259	1.30574e-10	-0.0896263	0.0173982	2.66906e-07		0.09	-0.269	0.039	3.809e-12		0.097	-0.368	0.041	4.165e-19
rs59038611	MC1R	16	90065956	C	G	0.0694041	-0.0123944	0.00193077	1.47564e-10	-0.0892466	0.0173816	2.91981e-07		0.09	-0.269	0.039	3.8e-12		0.096	-0.37	0.041	3.01e-19
rs73283867	MC1R	16	90066260	G	T	0.0694041	-0.0123944	0.00193077	1.47564e-10	-0.0892466	0.0173816	2.91981e-07		0.09	-0.269	0.039	3.795e-12		0.097	-0.368	0.041	4.533e-19
rs4785763	MC1R	16	90066936	A	C	0.343179	-0.00683738	0.00103331	3.99212e-11	-0.0398979	0.00931134	1.85778e-05		0.348	-0.13	0.023	2.813e-08		0.366	-0.154	0.025	8.072e-10
rs78800020	MC1R	16	90067136	C	G	0.0694041	-0.0123944	0.00193077	1.47564e-10	-0.0892466	0.0173816	2.91981e-07		0.09	-0.271	0.039	3.821e-12		0.097	-0.368	0.041	4.692e-19
rs73283869	MC1R	16	90067184	A	G	0.0688919	-0.0124872	0.00193631	1.21656e-10	-0.0907771	0.0174309	1.97616e-07		0.09	-0.272	0.039	3.847e-12		0.096	-0.37	0.041	3.703e-19
rs73283871	MC1R	16	90067202	C	T	0.0694041	-0.0123944	0.00193077	1.47564e-10	-0.0892466	0.0173816	2.91981e-07		0.09	-0.272	0.039	3.862e-12		0.097	-0.368	0.041	4.722e-19
rs59574756	MC1R	16	90067513	G	A	0.0693188	-0.0124148	0.00193167	1.40442e-10	-0.089745	0.0173894	2.53892e-07		0.09	-0.272	0.039	3.89e-12		0.097	-0.368	0.041	4.747e-19
rs140889249	MC1R	16	90069832	G	A	0.0657333	-0.0122224	0.00199216	9.06102e-10	-0.0820789	0.0179371	4.83935e-06		0.109	-0.366	0.052	2.776e-12		0.109	-0.42	0.045	2.009e-20
rs56069863	MC1R	16	90074992	T	C	0.0758921	-0.0117807	0.00189001	4.89053e-10	-0.0797889	0.0170177	2.81344e-06		0.095	-0.349	0.058	2.038e-09		0.095	-0.418	0.047	3.177e-19
16:90077343:I	MC1R	16	90077343	I	R	0.0688066	-0.012707	0.00194745	7.37375e-11	-0.0915229	0.0175325	1.84922e-07		--	--	--	--		--	--	--	--
rs77381714	MC1R	16	90078022	C	T	0.0676968	-0.0128829	0.00195988	5.34616e-11	-0.0923375	0.0176451	1.72563e-07		0.095	-0.387	0.056	6.394e-12		0.094	-0.397	0.045	1.364e-18
rs77603042	MC1R	16	90083239	G	A	0.0722213	-0.0123745	0.00190839	9.64688e-11	-0.0928164	0.0171772	6.79532e-08		0.111	-0.339	0.054	2.895e-10		0.105	-0.355	0.043	3.414e-16
rs76265950	MC1R	16	90085139	C	A	0.0721359	-0.0122734	0.00190938	1.39577e-10	-0.0918763	0.017186	9.33336e-08		0.111	-0.34	0.054	2.69e-10		0.109	-0.373	0.044	3.021e-17
rs77270200	MC1R	16	90093075	A	G	0.0720505	-0.0122645	0.00191027	1.46733e-10	-0.0920267	0.0171938	9.01351e-08		0.11	-0.345	0.054	2.011e-10		0.108	-0.373	0.044	3.519e-17
rs78536691	MC1R	16	90100471	C	T	0.0718798	-0.0121221	0.00191221	2.4804e-10	-0.0917628	0.01721	1.00816e-07		0.11	-0.356	0.055	8.539e-11		0.108	-0.375	0.044	2.614e-17
rs79418450	MC1R	16	90100505	C	G	0.0718798	-0.0121221	0.00191221	2.4804e-10	-0.0917628	0.01721	1.00816e-07		0.11	-0.356	0.055	8.586e-11		0.108	-0.375	0.044	2.614e-17
rs74583214	MC1R	16	90110798	T	C	0.0695749	-0.0121663	0.00194206	4.00267e-10	-0.0885013	0.0174814	4.26269e-07		0.108	-0.397	0.06	5.074e-11		0.106	-0.386	0.045	5.951e-18
rs11076664	MC1R	16	90122562	A	G	0.180212	-0.00828067	0.00132364	4.2306e-10	-0.0540104	0.0119201	5.98671e-06		0.217	-0.16	0.04	6.695e-05		0.23	-0.261	0.033	1.798e-15
rs117119427	ASIP	20	32397556	T	C	0.0791361	-0.0104186	0.00180727	8.59245e-09	-0.0700489	0.0162697	1.69352e-05		0.104	-0.14	0.039	0.0003851		0.085	-0.176	0.048	0.0002344
rs62209647	ASIP	20	32505658	C	G	0.0758921	-0.0131127	0.00183014	8.7483e-13	-0.0781932	0.0164954	2.18449e-06		0.097	-0.166	0.039	1.946e-05		0.083	-0.237	0.048	6.212e-07
rs62211989	ASIP	20	32538391	C	G	0.0755506	-0.0128969	0.00183348	2.23439e-12	-0.0761228	0.0165246	4.17943e-06		0.097	-0.167	0.039	1.851e-05		0.082	-0.248	0.048	1.89e-07
rs6059655	ASIP	20	32665748	A	G	0.0785385	-0.0131094	0.00180923	4.85379e-13	-0.0758874	0.0163097	3.34495e-06		0.099	-0.169	0.038	8.584e-06		0.096	-0.22	0.042	1.273e-07
20:32824351:I	ASIP	20	32824351	I	R	0.0770872	-0.0114528	0.00182495	3.73098e-10	-0.0679018	0.0164395	3.67174e-05		--	--	--	--		--	--	--	--
rs1205312	ASIP	20	32849416	A	G	0.0816117	-0.0112177	0.00181942	7.4944e-10	-0.0653192	0.0163894	6.81719e-05		0.11	-0.189	0.051	0.0001923		0.117	-0.186	0.043	1.816e-05
rs117961323	ASIP	20	32983844	A	T	0.130784	-0.0081023	0.00146794	3.54543e-08	-0.0544699	0.0132136	3.80395e-05		0.172	-0.088	0.035	0.01097		0.162	-0.151	0.035	1.483e-05
rs62212171	ASIP	20	32987687	C	T	0.123271	-0.00855618	0.00149493	1.09548e-08	-0.0558176	0.013459	3.41275e-05		0.143	-0.087	0.033	0.008319		0.13	-0.172	0.036	2.399e-06
rs62212173	ASIP	20	32994629	T	C	0.123954	-0.00852851	0.00149138	1.12757e-08	-0.0561453	0.0134266	2.93645e-05		0.142	-0.089	0.033	0.007534		0.13	-0.164	0.036	7.05e-06
rs79777584	ASIP	20	33042673	T	C	0.0947584	-0.0103309	0.00166457	5.79596e-10	-0.0596434	0.0149953	7.04948e-05		0.111	-0.116	0.038	0.002256		0.107	-0.17	0.04	2.292e-05
rs62212235	ASIP	20	33082171	T	C	0.0920266	-0.0107612	0.00169824	2.52337e-10	-0.0612105	0.0153005	6.39765e-05		0.106	-0.124	0.038	0.001223		0.102	-0.179	0.041	1.21e-05
rs55695988	ASIP	20	33090447	A	G	0.0954414	-0.0109561	0.00166459	5.05004e-11	-0.0608457	0.0150008	5.05353e-05		0.107	-0.121	0.038	0.001412		0.102	-0.176	0.041	1.517e-05
rs2424995	ASIP	20	33164515	A	T	0.0890388	-0.0105501	0.00171272	7.76733e-10	-0.0642378	0.0154263	3.16989e-05		0.099	-0.124	0.039	0.001338		0.095	-0.204	0.042	1.234e-06
rs56020497	ASIP	20	33166470	T	C	0.0901485	-0.0100408	0.00170409	4.0241e-09	-0.0608579	0.0153465	7.40894e-05		0.1	-0.121	0.038	0.001617		0.096	-0.205	0.042	9.078e-07
rs910873	ASIP	20	33171772	A	G	0.0902339	-0.00995163	0.00170363	5.45447e-09	-0.0603586	0.0153419	8.44282e-05		0.1	-0.121	0.038	0.001654		0.096	-0.205	0.042	9.056e-07
rs17305573	ASIP	20	33180152	C	T	0.09049	-0.00982559	0.00170209	8.20403e-09	-0.0591488	0.0153278	0.000115108		0.1	-0.12	0.038	0.001753		0.096	-0.205	0.042	8.969e-07
rs191502091	ASIP	20	33208627	C	A	0.0642821	-0.0116049	0.00199453	6.25805e-09	-0.0750435	0.017958	2.97295e-05		0.063	-0.198	0.06	0.001048		0.07	-0.245	0.055	8.717e-06
rs56238684	ASIP	20	33236696	C	G	0.089551	-0.0104967	0.00170935	8.75414e-10	-0.0640607	0.0153957	3.21469e-05		0.099	-0.123	0.039	0.001425		0.095	-0.206	0.042	1.017e-06
rs62211613	ASIP	20	33389660	C	T	0.0933925	-0.0102358	0.00167616	1.08257e-09	-0.059251	0.0150986	8.7995e-05		0.101	-0.119	0.038	0.001525		0.097	-0.208	0.042	5.689e-07
rs62211619	ASIP	20	33410931	A	C	0.0931364	-0.0101784	0.0016779	1.3921e-09	-0.0588118	0.0151141	0.000100862		0.1	-0.12	0.038	0.001528		0.097	-0.207	0.042	6.899e-07
rs62211621	ASIP	20	33411661	C	T	0.0932218	-0.0101933	0.0016774	1.30317e-09	-0.0595235	0.0151092	8.25866e-05		0.1	-0.12	0.038	0.00153		0.097	-0.207	0.042	6.903e-07
rs1885120	ASIP	20	33576989	C	G	0.0761482	-0.0123722	0.0018465	2.27377e-11	-0.0788806	0.0166337	2.16417e-06		0.085	-0.138	0.043	0.001402		0.077	-0.241	0.051	2.197e-06
rs4621232	ASIP	20	33662737	C	T	0.0764897	-0.0116413	0.00184189	2.80378e-10	-0.073908	0.016589	8.53582e-06		0.086	-0.144	0.044	0.0009112		0.077	-0.243	0.051	1.672e-06
rs4911466	ASIP	20	33690010	C	T	0.0727335	-0.0129096	0.001876	6.54368e-12	-0.0837913	0.0169	7.32096e-07		0.085	-0.147	0.045	0.001011		0.076	-0.249	0.051	1.25e-06
rs2425025	ASIP	20	33847154	G	A	0.0717944	-0.0121359	0.00189209	1.52848e-10	-0.080542	0.0170392	2.33357e-06		0.08	-0.152	0.044	0.000501		0.081	-0.185	0.046	6.073e-05
rs666006	ASIP	20	33889677	C	T	0.0767458	-0.0112262	0.00183188	9.46521e-10	-0.0760941	0.0164934	4.04174e-06		0.084	-0.166	0.044	0.0001679		0.081	-0.18	0.046	9.611e-05
rs62211528	ASIP	20	33943897	A	G	0.0766604	-0.0112503	0.00183255	8.84357e-10	-0.0752278	0.0165004	5.24074e-06		0.084	-0.171	0.045	0.0001398		0.081	-0.178	0.046	0.0001186
rs62210588	ASIP	20	33988114	G	A	0.0736725	-0.0105195	0.00186775	1.86253e-08	-0.0713567	0.0168127	2.2277e-05		0.075	-0.191	0.051	0.0001997		0.066	-0.229	0.056	4.486e-05

## Sheet: TS3
Table S3. Replication results in the National Child Development Study UK (N=5268).
SNP	Chr	Pos(Mbp)	Alleles	A1	Freq(A1)	P-value
rs16891982	5	33.9875	C/G	G	0.0367	3e-17
rs35412	5	34.0029	C/G	C	0.0185	2e-14
rs12203592	6	0.341321	A/G	A	0.2236	4e-15
rs1393350	11	88.6507	A/G	A	0.2918	9e-08
rs12913832	15	26.0392	A/G	A	0.221	2e-15
rs916977	15	26.187	A/G	A	0.1464	8e-08
rs1667394	15	26.2038	A/G	G	0.1543	6e-09
rs8060502	16	88.1169	A/G	G	0.3798	6e-09
rs4785698	16	88.2028	C/G	G	0.1269	3e-09
rs164741	16	88.2198	A/G	A	0.3277	4e-08
rs12918773	16	88.2689	A/G	A	0.1042	7e-16
rs12922197	16	88.2723	C/G	G	0.1047	4e-16
rs258322	16	88.2834	C/T	T	0.1101	2e-15
rs7204478	16	88.323	A/G	A	0.4605	5e-07
rs7189734	16	88.3281	A/G	A	0.26	3e-07
rs1805007	16	88.5136	A/G	A	0.0946	8e-20
rs8049897	16	88.5517	A/G	A	0.1622	2e-15
rs4785751	16	88.5569	A/G	A	0.4895	7e-12
rs4785763	16	88.5944	A/C	A	0.3548	2e-14
rs8057672	16	88.6105	A/G	G	0.3099	9e-09
rs11648785	16	88.6121	C/T	T	0.299	1e-08
rs868372	16	88.6255	C/G	G	0.2914	2e-07
rs4911383	20	32.0194	A/G	A	0.3434	8e-08
rs6059662	20	32.1394	A/G	A	0.3381	2e-07
rs910873	20	32.6354	A/G	A	0.1042	2e-10
rs17305573	20	32.6438	A/G	G	0.1043	2e-10
rs4911442	20	32.8187	A/G	G	0.1428	2e-07
rs2425025	20	33.3106	A/G	G	0.0924	6e-10
rs17421899	20	33.3989	C/G	G	0.1159	2e-07
rs2425067	20	33.6719	A/G	G	0.1208	4e-07

## Sheet: TS4
Table S4. MC1R R and r variants associated with skin saturation and PSD in Rotterdam Study (N=5857).
			Saturation			PSD
Variant	EA	f_EA	beta	se	p-value	beta	se	p-value
rs1805005	T	0.088547	0.000762584	0.00180392	0.672503	0.0157499	0.0162347	0.33202
rs2228479	A	0.0897436	-0.00248165	0.00169619	0.143501	-0.00505081	0.0152688	0.740813
rs1805007	T	0.0690598	-0.0120168	0.00193634	5.81172e-10	-0.0854225	0.0174492	1.00694e-06
rs1110400	C	0.00589744	-0.00856477	0.00643605	0.183324	-0.0619659	0.0579295	0.284808
rs1805008	T	0.0913675	-0.00872021	0.00171019	3.5225e-07	-0.0752862	0.0153949	1.03362e-06
rs1805009	C	0.00230769	0.00485747	0.0102532	0.635696	-0.111677	0.0922723	0.226211
MC1R-R	R	0.162735	-0.0108874	0.00132769	2.92274e-16	-0.0879447	0.0119629	2.23033e-13
MC1R-r	r	0.184188	-0.00139992	0.00129498	0.279728	0.00266597	0.0116563	0.819099
MC1R-All	D	0.346923	-0.00792484	0.00106351	1.05606e-13	-0.0545018	0.00959076	1.38955e-08
The MC1R-R variant (wt/wt, wt/R, R/R) was made of 3 highly penetrant causal variants, i.e. rs1805007 (R151C), rs1805008 (R160W), and rs1805009 (D294H), based on a haplotype analysis.
The MC1R-r variant (wt/wt, wt/r, r/r) was made of 3 low penetrant variants rs1805005 (V60L), rs2228479 (V92M), and rs1110400 (I155T).
The MC1R-All variant (wt/wt, wt/D, D/D) was made of all 6 variants in the same manner.
Analysis adjusted for sex and age.

## Sheet: TS5
Table S5. Pair-wise SNP interactions for 9 variants from 9 loci in the Rotterdam Study (N=5857).
		Saturation						PSD
SNP1_EA	SNP2_EA	beta1	p1	beta2	p2	beta3	p3	beta1	p1	beta2	p2	beta3	p3
rs1393350_A	rs17128291_G	-0.00314002	0.0201247	-0.00123554	0.464274	-0.00255105	0.253248	-0.00314002	0.0201247	-0.00123554	0.464274	-0.00255105	0.253248
rs1393350_A	rs12913832_A	-0.00391689	0.00631788	0.00870004	7.67028e-08	-0.00053576	0.796247	-0.00391689	0.00631788	0.00870004	7.67028e-08	-0.00053576	0.796247
rs1393350_A	rs2924567_T	-0.00290798	0.0923366	-0.00200029	0.127968	-0.00127517	0.450219	-0.00290798	0.0923366	-0.00200029	0.127968	-0.00127517	0.450219
rs1393350_A	rs6059655_A	-0.00400315	0.00130058	-0.0133626	5.8647e-09	0.000588242	0.84398	-0.00400315	0.00130058	-0.0133626	5.8647e-09	0.000588242	0.84398
rs1393350_A	rs183671_T	-0.00399845	0.000666931	0.021892	1.15251e-06	-0.00181538	0.753318	-0.00399845	0.000666931	0.021892	1.15251e-06	-0.00181538	0.753318
rs1393350_A	rs12203592_T	-0.00362764	0.00428992	-0.00940426	1.21839e-05	-0.00147059	0.597545	-0.00362764	0.00428992	-0.00940426	1.21839e-05	-0.00147059	0.597545
rs1393350_A	rs10756819_G	-0.00319027	0.0493357	0.00524456	6.64857e-05	-0.00101934	0.551859	-0.00319027	0.0493357	0.00524456	6.64857e-05	-0.00101934	0.551859
rs1393350_A	MC1R_R	-0.00295149	0.02955	-0.0094736	2.1677e-08	-0.0030644	0.162367	-0.00295149	0.02955	-0.0094736	2.1677e-08	-0.0030644	0.162367
rs17128291_G	rs12913832_A	-0.00326298	0.0504335	0.00769236	2.39589e-07	0.00202246	0.407191	-0.00326298	0.0504335	0.00769236	2.39589e-07	0.00202246	0.407191
rs17128291_G	rs2924567_T	-0.00322046	0.106682	-0.00304402	0.0111251	0.00100355	0.616617	-0.00322046	0.106682	-0.00304402	0.0111251	0.00100355	0.616617
rs17128291_G	rs6059655_A	-0.00213476	0.138188	-0.0123847	4.08371e-09	-0.00258181	0.476118	-0.00213476	0.138188	-0.0123847	4.08371e-09	-0.00258181	0.476118
rs17128291_G	rs183671_T	-0.00294656	0.0311017	0.0170337	2.41944e-05	0.0112756	0.0846707	-0.00294656	0.0311017	0.0170337	2.41944e-05	0.0112756	0.0846707
rs17128291_G	rs12203592_T	-0.00149415	0.307641	-0.00856476	1.80644e-05	-0.00486493	0.140576	-0.00149415	0.307641	-0.00856476	1.80644e-05	-0.00486493	0.140576
rs17128291_G	rs10756819_G	-0.00450572	0.0167599	0.0038092	0.0016931	0.00316182	0.112076	-0.00450572	0.0167599	0.0038092	0.0016931	0.00316182	0.112076
rs17128291_G	MC1R_R	-0.00324265	0.0386922	-0.0118056	5.09468e-14	0.00276361	0.279608	-0.00324265	0.0386922	-0.0118056	5.09468e-14	0.00276361	0.279608
rs12913832_A	rs2924567_T	0.00839362	7.63858e-06	-0.00266131	0.0356541	-8.96258e-05	0.961047	0.00839362	7.63858e-06	-0.00266131	0.0356541	-8.96258e-05	0.961047
rs12913832_A	rs6059655_A	0.00845761	6.97288e-10	-0.0125681	1.55286e-08	-0.00116884	0.716982	0.00845761	6.97288e-10	-0.0125681	1.55286e-08	-0.00116884	0.716982
rs12913832_A	rs183671_T	0.00818975	2.98899e-10	0.0203894	2.40017e-06	-0.000101738	0.986318	0.00818975	2.98899e-10	0.0203894	2.40017e-06	-0.000101738	0.986318
rs12913832_A	rs12203592_T	0.0086949	4.95748e-10	-0.00949197	5.79733e-06	-0.00172406	0.572762	0.0086949	4.95748e-10	-0.00949197	5.79733e-06	-0.00172406	0.572762
rs12913832_A	rs10756819_G	0.00784958	1.61102e-05	0.00449511	0.000404669	0.000574443	0.760842	0.00784958	1.61102e-05	0.00449511	0.000404669	0.000574443	0.760842
rs12913832_A	MC1R_R	0.00833317	2.33671e-08	-0.0105929	5.62845e-11	-0.000525247	0.829542	0.00833317	2.33671e-08	-0.0105929	5.62845e-11	-0.000525247	0.829542
rs2924567_T	rs6059655_A	-0.0020938	0.0576917	-0.010431	0.000121124	-0.0035103	0.191145	-0.0020938	0.0576917	-0.010431	0.000121124	-0.0035103	0.191145
rs2924567_T	rs183671_T	-0.00230004	0.0278474	0.026659	8.77459e-08	-0.00822191	0.101005	-0.00230004	0.0278474	0.026659	8.77459e-08	-0.00822191	0.101005
rs2924567_T	rs12203592_T	-0.00281077	0.0123843	-0.0108623	2.2667e-05	0.00102125	0.680964	-0.00281077	0.0123843	-0.0108623	2.2667e-05	0.00102125	0.680964
rs2924567_T	rs10756819_G	-0.00190525	0.185776	0.0054596	0.000371494	-0.00100274	0.52043	-0.00190525	0.185776	0.0054596	0.000371494	-0.00100274	0.52043
rs2924567_T	MC1R_R	-0.00286039	0.0177496	-0.0113413	1.00976e-08	0.000570817	0.771699	-0.00286039	0.0177496	-0.0113413	1.00976e-08	0.000570817	0.771699
rs6059655_A	rs183671_T	-0.0131869	7.12919e-13	0.0192272	1.02701e-07	0.00873808	0.395567	-0.0131869	7.12919e-13	0.0192272	1.02701e-07	0.00873808	0.395567
rs6059655_A	rs12203592_T	-0.0135871	4.78302e-12	-0.0105909	5.5068e-09	0.00164724	0.7257	-0.0135871	4.78302e-12	-0.0105909	5.5068e-09	0.00164724	0.7257
rs6059655_A	rs10756819_G	-0.0130955	4.42989e-07	0.00493863	9.33908e-06	-0.000184538	0.945601	-0.0130955	4.42989e-07	0.00493863	9.33908e-06	-0.000184538	0.945601
rs6059655_A	MC1R_R	-0.0140069	4.09369e-11	-0.0113649	1.75345e-15	0.00248874	0.471958	-0.0140069	4.09369e-11	-0.0113649	1.75345e-15	0.00248874	0.471958
rs183671_T	rs12203592_T	0.0209469	1.73734e-08	-0.0101992	4.40294e-09	-0.00020892	0.978673	0.0209469	1.73734e-08	-0.0101992	4.40294e-09	-0.00020892	0.978673
rs183671_T	rs10756819_G	0.0272347	7.45054e-09	0.00530095	5.09492e-07	-0.0101393	0.0551121	0.0272347	7.45054e-09	0.00530095	5.09492e-07	-0.0101393	0.0551121
rs183671_T	MC1R_R	0.0165092	3.75725e-05	-0.0113995	3.99432e-17	0.0129477	0.0555041	0.0165092	3.75725e-05	-0.0113995	3.99432e-17	0.0129477	0.0555041
rs12203592_T	rs10756819_G	-0.0114156	1.25806e-06	0.00439247	0.000110723	0.00205627	0.413964	-0.0114156	1.25806e-06	0.00439247	0.000110723	0.00205627	0.413964
rs12203592_T	MC1R_R	-0.0103375	2.48651e-07	-0.0110436	2.81425e-14	0.000275063	0.932566	-0.0103375	2.48651e-07	-0.0110436	2.81425e-14	0.000275063	0.932566
rs10756819_G	MC1R_R	0.0036976	0.00235898	-0.0131441	1.61556e-12	0.00335851	0.0866347	0.0036976	0.00235898	-0.0131441	1.61556e-12	0.00335851	0.0866347
beta and p 1, 2, 3 are the regression beta and p-values for SNP1, SNP2, and interaction, respectively.
MC1R_R consists of 3 high-penetrance MC1R variants, rs1805007 (R151C), rs1805008 (R160W), and rs1805009 (D294H)

## Sheet: TS6
Table S6. Transcription analyses of the 22 genes at 20q11.22 in human skin melanocytic cell lines.
	Average expression values relative to ACTB (n=6)
	LP22	LP89	MP01	DP74	DP80	DP83	P-value
RALY	0.0412	0.032	0.046	0.0476	0.0434	0.0309	0.4249
EIF2S2	0.0018	0.001	0.0112	0.006	0.0118	0.0017	0.0155
ASIP	nd	nd	nd	nd	nd	nd	nd
AHCY	0.0518	0.0363	0.0612	0.0462	0.0413	0.0423	0.5491
ITCH	0.0019	0.0011	0.0072	0.0034	0.0054	0.0023	0.0037
DYNLRB1	0.0797	0.0595	0.089	0.0997	0.1218	0.0307	0.3916
MAP1LC3A	0.017	0.0082	0.0186	0.0128	0.0083	0.0076	0.7739
PIGU	0.023	0.0151	0.0181	0.0245	0.0124	0.017	0.9961
TP53INP2	0.0048	0.0028	0.0084	0.0051	0.0031	0.0031	0.303
NCOA6	0.0027	0.0022	0.0066	0.0038	0.0057	0.003	0.0063
GGT7	0.0066	0.0028	0.0056	0.0057	0.0035	0.0042	0.739
ACSS2	0.0057	0.0036	0.0062	0.0046	0.0059	0.0056	0.0775
GSS	0.0117	0.0105	0.0165	0.0182	0.0132	0.0106	0.0942
MYH7B	nd	nd	nd	nd	nd	nd	nd
TRPC4AP	0.0208	0.0126	0.0264	0.023	0.0206	0.0182	0.0524
EDEM2	0.0076	0.0077	0.0107	0.0137	0.0108	0.0076	0.0356
PROCR	0.0016	0.0033	0.0054	0.0069	0.0057	0.0013	0.0645
MMP24	nd	nd	nd	nd	nd	nd	nd
MMP24_AS1	0.0086	0.0048	0.0073	0.0084	0.0057	0.0069	0.8583
EIF6	0.035	0.0262	0.0466	0.0478	0.0332	0.022	0.4675
FAM83C	nd	nd	nd	nd	nd	nd	nd
UQCC	0.0016	0.001	0.0026	0.0025	0.002	0.001	0.1561
LP: light pigmented and DP: dark pigmented
Significance: green P<0.05; yellow P<0.01; pink P<0.001

## Sheet: TS7
Table S7. Transcription analyses of the 22 genes at 20q11.22 in skin epidermal samples.
	Average expression (relative to ACTB)
	Light(n=17)	Dark(n=12)	P-value
RALY	0.075	0.097	0.00913
EIF2S2	0.067	0.099	0.00263
ASIP	nd	nd	nd
AHCY	0.048	0.061	0.02692
ITCH	0.042	0.053	0.00689
DYNLRB1	0.323	0.378	0.11068
MAP1LC3A	0.098	0.098	0.9877
PIGU	0.023	0.029	0.05065
TP53INP2	0.001	0.001	0.53808
NCOA6	0.042	0.053	0.0106
GGT7	0.005	0.006	0.12008
ACSS2	0.026	0.028	0.56577
GSS	0.022	0.032	3e-05
MYH7B	nd	nd	nd
TRPC4AP	0.037	0.044	0.10646
EDEM2	0.01	0.013	0.03147
PROCR	0.004	0.007	0.0318
MMP24	nd	nd	nd
MMP24_AS1	0.007	0.007	0.84633
EIF6	0.211	0.254	0.05332
FAM83C	nd	nd	nd
UQCC	0.004	0.005	0.06519
Significance: green P<0.05; yellow P<0.01; pink P<0.001

## Sheet: TS8
Table S8. Association between the transcription levels of 22 genes and rs1885120 genotypes at 20q11.22.
	rs1885120
	CC	GC	P-value
RALY	0.037	0.047	0.105
EIF2S2	0.004	0.009	0.339
ASIP	nd	nd	nd
AHCY	0.043	0.054	0.181
ITCH	0.003	0.005	0.219
DYNLRB1	0.073	0.094	0.499
MAP1LC3A	0.01	0.016	0.229
PIGU	0.017	0.021	0.318
TP53INP2	0.003	0.007	0.056
NCOA6	0.003	0.005	0.295
GGT7	0.004	0.006	0.335
ACSS2	0.005	0.005	0.815
GSS	0.011	0.017	0.005
MYH7B	nd	nd	nd
TRPC4AP	0.018	0.025	0.096
EDEM2	0.008	0.012	0.07
PROCR	0.003	0.006	0.111
MMP24	nd	nd	nd
MMP24-AS1	0.007	0.008	0.35
EIF6	0.029	0.047	0.017
FAM83C	nd	nd	nd
UQCC	0.001	0.003	0.032
n= 6 human skin melanocytic cell lines
Significance: green P<0.05; yellow P<0.01; pink P<0.001.

## Sheet: TS9
Table S9. Results of the MuTHer-eQTL analysis.
GENE	SNP	p-value
RALY	nd	nd
AHCY	nd	nd
DYNLRB1	nd	nd
PIGU	nd	nd
TP53INP2	nd	nd
NCOA6	nd	nd
ACSS2	nd	nd
GSS	nd	nd
MYH7B	nd	nd
TRPC4AP	nd	nd
MMP24	nd	nd
MMP24-AS1	nd	nd
UQCC	nd	nd
EIF2S2	rs2223553	6.509e-06
EIF2S2	rs6142051	6.736e-06
EIF2S2	rs6142046	1.219e-05
EIF2S2	rs11696338	1.228e-05
EIF2S2	rs8119076	1.456e-05
EIF2S2	rs6142050	1.478e-05
EIF2S2	rs6142067	1.493e-05
EIF2S2	rs6141436	1.497e-05
EIF2S2	rs4012234	1.517e-05
EIF2S2	rs4911382	1.519e-05
EIF2S2	rs1883707	1.527e-05
EIF2S2	rs4911381	1.557e-05
EIF2S2	rs6142056	1.589e-05
EIF2S2	rs6142061	1.591e-05
EIF2S2	rs4243974	1.597e-05
EIF2S2	rs6141432	1.598e-05
EIF2S2	rs4911138	1.603e-05
EIF2S2	rs6142058	1.761e-05
EIF2S2	rs6142068	1.766e-05
EIF2S2	rs4911384	1.885e-05
EIF2S2	rs10485503	2.051e-05
EIF2S2	rs6142069	2.078e-05
EIF2S2	rs2268086	2.193e-05
EIF2S2	rs932388	2.197e-05
EIF2S2	rs4911145	2.212e-05
EIF2S2	rs2268079	2.293e-05
EIF2S2	rs4911399	2.336e-05
EIF2S2	rs9753679	6.843e-05
EIF2S2	rs6142102	7.324e-05
EIF2S2	rs12480839	7.433e-05
EIF2S2	rs2206448	7.545e-05
EIF2S2	rs4911410	7.597e-05
EIF2S2	rs4911414	9.836e-05
EIF2S2	rs4911379	0.0001015
EIF2S2	rs761235	0.0001055
EIF2S2	rs6059586	0.0001109
EIF2S2	rs6087557	0.0001258
EIF2S2	rs2235596	0.0001263
EIF2S2	rs2378078	0.0001292
EIF2S2	rs973409	0.0001307
EIF2S2	rs6059574	0.0001327
EIF2S2	rs4911407	0.0001354
EIF2S2	rs761236	0.0001479
EIF2S2	rs761238	0.0001495
EIF2S2	rs725478	0.0001528
EIF2S2	rs6120513	0.0001582
EIF2S2	rs6120440	0.0001595
EIF2S2	rs6059554	0.0001642
EIF2S2	rs6088361	0.0001673
EIF2S2	rs4911383	0.0001724
EIF2S2	rs2377955	0.000178
EIF2S2	rs6088360	0.0001824
EIF2S2	rs2284389	0.0001899
EIF2S2	rs2268089	0.0001908
EIF2S2	rs3787230	0.0001911
EIF2S2	rs8119937	0.0001911
EIF2S2	rs4911393	0.0001914
EIF2S2	rs1319363	0.0001918
EIF2S2	rs2300204	0.0001928
EIF2S2	rs2284386	0.0001943
EIF2S2	rs4911385	0.0001993
EIF2S2	rs4911389	0.0002007
EIF2S2	rs6120487	0.0002061
EIF2S2	rs6057961	0.0002071
EIF2S2	rs2284388	0.0002075
EIF2S2	rs1007090	0.0002076
EIF2S2	rs6059651	0.0002084
EIF2S2	rs2268080	0.0002085
EIF2S2	rs6059649	0.0002085
EIF2S2	rs4911146	0.0002086
EIF2S2	rs2284387	0.0002086
EIF2S2	rs909884	0.0002088
EIF2S2	rs1555075	0.0002089
EIF2S2	rs2284378	0.0002092
EIF2S2	rs6059578	0.0002094
EIF2S2	rs6059581	0.0002156
EIF2S2	rs6059587	0.0002367
EIF2S2	rs1883524	0.0003342
EIF2S2	rs4911405	0.0003776
EIF2S2	rs293737	0.0005139
EIF2S2	rs2747566	0.0005401
EIF2S2	rs4911370	0.0006069
EIF2S2	rs13043926	0.0006147
EIF2S2	rs1040552	0.0006837
EIF2S2	rs2626552	0.0008375
EIF2S2	rs6059662	0.0008392
EIF2S2	rs6142096	0.0008736
EIF2S2	rs6142100	0.0010
ASIP	rs910873	9.359e-28
ASIP	rs17305573	9.54e-28
ASIP	rs1885120	1.135e-27
ASIP	rs4911442	2.848e-16
ASIP	rs6088316	1.217e-15
ASIP	rs6058091	1.166e-14
ASIP	rs2425003	1.129e-13
ASIP	rs6059961	9.87e-13
ASIP	rs4911430	1.537e-12
ASIP	rs2144956	1.591e-12
ASIP	rs6059916	1.67e-12
ASIP	rs17092148	1.742e-12
ASIP	rs4564863	1.749e-12
ASIP	rs7265992	1.809e-12
ASIP	rs6142199	1.905e-12
ASIP	rs6059928	1.924e-12
ASIP	rs932542	1.945e-12
ASIP	rs2889849	2e-12
ASIP	rs2295443	2.027e-12
ASIP	rs4302281	2.029e-12
ASIP	rs6058089	2.222e-12
ASIP	rs6087607	2.223e-12
ASIP	rs2378199	2.315e-12
ASIP	rs2378249	2.315e-12
ASIP	rs6059937	2.406e-12
ASIP	rs2068474	2.501e-12
ASIP	rs6059969	2.657e-12
ASIP	rs6060043	3.062e-12
ASIP	rs7271289	3.12e-12
ASIP	rs6058115	3.145e-12
ASIP	rs6060034	3.146e-12
ASIP	rs6088594	3.245e-12
ASIP	rs1884432	3.257e-12
ASIP	rs6060030	3.258e-12
ASIP	rs6060047	3.283e-12
ASIP	rs3787220	3.308e-12
ASIP	rs910871	3.321e-12
ASIP	rs3787223	3.342e-12
ASIP	rs6060017	3.454e-12
ASIP	rs1884431	3.554e-12
ASIP	rs6060025	2.515e-11
ASIP	rs6059908	2.545e-11
ASIP	rs2424994	2.565e-11
ASIP	rs291671	3.382e-11
ASIP	rs2281695	4.319e-11
ASIP	rs6059931	7.187e-11
ASIP	rs7269526	7.66e-11
ASIP	rs6088515	7.696e-11
ASIP	rs1122174	7.742e-11
ASIP	rs4911154	7.813e-11
ASIP	rs1205339	9.035e-11
ASIP	rs633784	2.314e-10
ASIP	rs7361656	2.658e-10
ASIP	rs666210	2.89e-10
ASIP	rs6058192	4.257e-10
ASIP	rs17092378	4.36e-10
ASIP	rs2050652	5.554e-10
ASIP	rs6060301	3.03e-09
ASIP	rs17122844	7.013e-09
ASIP	rs2378078	7.261e-08
ASIP	rs6059662	1.597e-07
ASIP	rs6058179	2.027e-07
ASIP	rs6120513	2.283e-07
ASIP	rs3746430	2.477e-07
ASIP	rs1998233	2.537e-07
ASIP	rs6060196	2.84e-07
ASIP	rs4911465	3.003e-07
ASIP	rs6060194	3.041e-07
ASIP	rs6060163	3.181e-07
ASIP	rs6087657	3.294e-07
ASIP	rs6120827	3.302e-07
ASIP	rs2425009	3.352e-07
ASIP	rs6060137	3.514e-07
ASIP	rs2077574	3.519e-07
ASIP	rs4142034	3.532e-07
ASIP	rs6060154	3.533e-07
ASIP	rs6119559	3.551e-07
ASIP	rs6088677	3.581e-07
ASIP	rs17310782	3.702e-07
ASIP	rs2295701	3.717e-07
ASIP	rs2281626	3.825e-07
ASIP	rs6088713	4.435e-07
ASIP	rs1885115	4.722e-07
ASIP	rs6060250	5.225e-07
ASIP	rs4911405	5.635e-07
ASIP	rs6088722	6.286e-07
ASIP	rs6142300	6.296e-07
ASIP	rs1535466	8.375e-07
ASIP	rs2300204	9.103e-07
ASIP	rs2284378	9.157e-07
ASIP	rs2268080	9.192e-07
ASIP	rs1007090	9.198e-07
ASIP	rs1555075	9.281e-07
ASIP	rs6057961	9.379e-07
ASIP	rs4911393	9.382e-07
ASIP	rs909884	9.488e-07
ASIP	rs6059649	9.494e-07
ASIP	rs6059651	9.504e-07
ASIP	rs4911146	9.515e-07
ASIP	rs2284387	9.52e-07
ASIP	rs6120487	9.538e-07
ASIP	rs2284388	9.673e-07
ASIP	rs2284386	9.745e-07
ASIP	rs3787230	9.891e-07
ASIP	rs8119937	9.91e-07
ASIP	rs2284389	1.011e-06
ASIP	rs1883524	1.092e-06
ASIP	rs2268079	1.111e-06
ASIP	rs4911399	1.117e-06
ASIP	rs4911389	1.138e-06
ASIP	rs932388	1.17e-06
ASIP	rs4911385	1.172e-06
ASIP	rs2268086	1.184e-06
ASIP	rs4911145	1.191e-06
ASIP	rs2295886	1.239e-06
ASIP	rs2268089	1.299e-06
ASIP	rs2295885	1.364e-06
ASIP	rs6142069	1.436e-06
ASIP	rs4911407	1.506e-06
ASIP	rs6087557	1.552e-06
ASIP	rs2235596	1.574e-06
ASIP	rs10485503	1.625e-06
ASIP	rs6088360	1.733e-06
ASIP	rs11696338	1.784e-06
ASIP	rs6088361	1.833e-06
ASIP	rs6142068	2.047e-06
ASIP	rs4911414	2.095e-06
ASIP	rs4911410	2.218e-06
ASIP	rs12480839	2.229e-06
ASIP	rs2206448	2.32e-06
ASIP	rs6142102	2.442e-06
ASIP	rs2223553	2.696e-06
ASIP	rs4911383	2.753e-06
ASIP	rs761236	2.902e-06
ASIP	rs6142067	3.007e-06
ASIP	rs725478	3.105e-06
ASIP	rs761238	3.106e-06
ASIP	rs6120440	3.256e-06
ASIP	rs2377955	3.308e-06
ASIP	rs6059574	3.431e-06
ASIP	rs6059554	3.691e-06
ASIP	rs6059581	3.719e-06
ASIP	rs6059578	3.853e-06
ASIP	rs6059587	3.89e-06
ASIP	rs4911379	4.149e-06
ASIP	rs6141436	4.864e-06
ASIP	rs4911384	4.988e-06
ASIP	rs4911382	5.18e-06
ASIP	rs4012234	5.215e-06
ASIP	rs6060124	5.277e-06
ASIP	rs1883707	5.303e-06
ASIP	rs6142051	5.347e-06
ASIP	rs8119076	5.806e-06
ASIP	rs4911381	5.9e-06
ASIP	rs6059214	5.961e-06
ASIP	rs761235	6.042e-06
ASIP	rs1319363	6.102e-06
ASIP	rs6141432	6.317e-06
ASIP	rs6142050	6.337e-06
ASIP	rs6142061	6.479e-06
ASIP	rs6059586	6.532e-06
ASIP	rs973409	6.626e-06
ASIP	rs4243974	6.627e-06
ASIP	rs4911138	6.683e-06
ASIP	rs9753679	7.832e-06
ASIP	rs6142046	8.082e-06
ASIP	rs6141903	8.958e-06
ASIP	rs6142056	9.152e-06
ASIP	rs6142058	9.483e-06
ASIP	rs6141378	1.454e-05
ASIP	rs6088716	1.618e-05
ASIP	rs1058003	1.842e-05
ASIP	rs4911167	1.852e-05
ASIP	rs6058166	1.95e-05
ASIP	rs6060216	2.044e-05
ASIP	rs6060151	2.198e-05
ASIP	rs2145557	2.25e-05
ASIP	rs6088765	2.391e-05
ASIP	rs6087664	2.445e-05
ASIP	rs4911460	2.529e-05
ASIP	rs6088687	2.53e-05
ASIP	rs6060170	2.531e-05
ASIP	rs6060162	2.532e-05
ASIP	rs6060172	2.54e-05
ASIP	rs1885119	2.541e-05
ASIP	rs10875492	2.546e-05
ASIP	rs4911462	2.546e-05
ASIP	rs6088692	2.548e-05
ASIP	rs3803938	2.549e-05
ASIP	rs6120816	2.612e-05
ASIP	rs6087677	2.631e-05
ASIP	rs3803937	2.645e-05
ASIP	rs2295887	2.678e-05
ASIP	rs6087660	2.681e-05
ASIP	rs2378332	2.682e-05
ASIP	rs6088721	3.188e-05
ASIP	rs6088727	3.188e-05
ASIP	rs2273805	3.265e-05
ASIP	rs2065108	3.285e-05
ASIP	rs6579204	3.655e-05
ASIP	rs6088520	3.689e-05
ASIP	rs6060133	3.883e-05
ASIP	rs6088660	3.935e-05
ASIP	rs7263251	4.112e-05
ASIP	rs6060127	4.563e-05
ASIP	rs4911165	4.622e-05
ASIP	rs2425019	4.998e-05
ASIP	rs6120838	5.003e-05
ASIP	rs6058149	5.062e-05
ASIP	rs6142096	5.132e-05
ASIP	rs6088724	5.195e-05
ASIP	rs2268082	5.239e-05
ASIP	rs6058150	5.331e-05
ASIP	rs2268084	5.386e-05
ASIP	rs6142100	5.688e-05
ASIP	rs11697165	5.694e-05
ASIP	rs2747535	9.853e-05
ASIP	rs6142078	0.0001007
ASIP	rs6119395	0.0001571
ASIP	rs6120316	0.0001741
ASIP	rs7274168	0.0001793
ASIP	rs3746460	0.0001874
ASIP	rs1015363	0.0001898
ASIP	rs6120880	0.0002075
ASIP	rs742614	0.0002715
ASIP	rs3213183	0.0002768
ASIP	rs6120309	0.000278
ASIP	rs2071054	0.0003061
ASIP	rs736264	0.0003135
ASIP	rs2071056	0.0003325
ASIP	rs915183	0.0003809
ASIP	rs209677	0.0003828
ASIP	rs736953	0.0004057
ASIP	rs6059563	0.0004111
ASIP	rs2747536	0.0004123
ASIP	rs2143533	0.0004245
ASIP	rs4911377	0.0004725
ASIP	rs6057929	0.0004817
ASIP	rs3736802	0.0005011
ASIP	rs2747537	0.0005053
ASIP	rs6057930	0.0005129
ASIP	rs6120436	0.0005207
ASIP	rs2103804	0.0005839
ASIP	rs6088174	0.0005907
ASIP	rs1124511	0.0006366
ASIP	rs6088618	0.0006395
ASIP	rs6057924	0.0006572
ASIP	rs2626558	0.0006599
ASIP	rs1074683	0.0006646
ASIP	rs13041078	0.0006972
ASIP	rs945959	0.000703
ASIP	rs6142047	0.0007084
ASIP	rs1415771	0.0007295
ASIP	rs2273684	0.0007684
ASIP	rs6060001	0.0008247
ASIP	rs6060003	0.0008353
ASIP	rs291680	0.0008708
ASIP	rs2378024	0.0009047
ASIP	rs291697	0.0009141
ASIP	rs291700	0.0009457
ASIP	rs291689	0.0009485
ASIP	rs7274811	0.0009667
ASIP	rs6119407	0.0010
ITCH	rs1205344	0.000703
ITCH	rs6088502	0.0007279
ITCH	rs1205340	0.0007817
ITCH	rs1205336	0.0008508
ITCH	rs4911153	0.0008751
ITCH	rs1205342	0.0008869
ITCH	rs6087577	0.001
MAP1LC3A	rs6059588	0.0005299
MAP1LC3A	rs6059592	0.0005408
GGT7	rs6120747	6.756e-26
GGT7	rs6120750	6.929e-26
GGT7	rs2076668	7.55e-26
GGT7	rs6119535	7.906e-26
GGT7	rs12626122	8.433e-26
GGT7	rs12625149	8.436e-26
GGT7	rs6088624	8.589e-26
GGT7	rs2236270	9.632e-26
GGT7	rs2295353	1.343e-25
GGT7	rs6120730	1.375e-25
GGT7	rs6087632	1.524e-25
GGT7	rs2180276	2.404e-25
GGT7	rs6087625	2.544e-25
GGT7	rs1998028	2.544e-25
GGT7	rs6119516	2.552e-25
GGT7	rs3787222	2.6e-25
GGT7	rs6087623	2.66e-25
GGT7	rs6119512	2.804e-25
GGT7	rs6088590	2.826e-25
GGT7	rs6120708	3.566e-25
GGT7	rs910869	9.034e-25
GGT7	rs6087619	9.094e-25
GGT7	rs910870	1.42e-24
GGT7	rs6088618	4.92e-24
GGT7	rs2273684	1.205e-23
GGT7	rs6060003	7.386e-23
GGT7	rs6060001	7.959e-23
GGT7	rs6142206	3.486e-19
GGT7	rs6059956	1.43e-17
GGT7	rs6087605	1.59e-17
GGT7	rs2295444	1.608e-17
GGT7	rs6059932	1.608e-17
GGT7	rs6059926	1.61e-17
GGT7	rs1884669	1.611e-17
GGT7	rs764597	1.628e-17
GGT7	rs6059918	1.73e-17
GGT7	rs6088536	6.093e-17
GGT7	rs6120663	7.702e-17
GGT7	rs6059909	2.396e-16
GGT7	rs12624640	3.027e-16
GGT7	rs6058073	1.268e-15
GGT7	rs6059897	1.406e-15
GGT7	rs6120669	2.052e-15
GGT7	rs6059851	2.053e-15
GGT7	rs6059892	2.116e-15
GGT7	rs2378205	2.116e-15
GGT7	rs6059878	2.117e-15
GGT7	rs6059887	2.118e-15
GGT7	rs6059893	2.12e-15
GGT7	rs6059868	2.121e-15
GGT7	rs6058051	2.123e-15
GGT7	rs6059860	2.124e-15
GGT7	rs6059880	2.124e-15
GGT7	rs6059866	2.133e-15
GGT7	rs3736762	2.145e-15
GGT7	rs6120644	2.182e-15
GGT7	rs6059827	2.194e-15
GGT7	rs2225837	2.195e-15
GGT7	rs6120650	2.195e-15
GGT7	rs4277599	2.198e-15
GGT7	rs2424992	2.199e-15
GGT7	rs4911420	2.201e-15
GGT7	rs4911421	2.201e-15
GGT7	rs4911423	2.201e-15
GGT7	rs6088483	2.208e-15
GGT7	rs3761147	2.209e-15
GGT7	rs6579165	2.211e-15
GGT7	rs6088488	2.214e-15
GGT7	rs6088498	2.265e-15
GGT7	rs1890000	2.271e-15
GGT7	rs6087580	2.373e-15
GGT7	rs6087592	3.411e-15
GGT7	rs6059896	1.099e-14
GGT7	rs6059867	1.11e-14
GGT7	rs6059875	1.11e-14
GGT7	rs6088512	1.11e-14
GGT7	rs6058070	1.11e-14
GGT7	rs6141465	1.155e-14
GGT7	rs6142157	1.155e-14
GGT7	rs4142007	1.155e-14
GGT7	rs6059856	1.388e-14
GGT7	rs6087588	1.388e-14
GGT7	rs6058052	2.076e-14
GGT7	rs6087577	2.143e-14
GGT7	rs2184836	2.431e-14
GGT7	rs3746455	2.454e-14
GGT7	rs1205342	2.531e-14
GGT7	rs1205337	3.331e-14
GGT7	rs1205338	3.553e-14
GGT7	rs6088502	3.686e-14
GGT7	rs1205344	7.305e-14
GGT7	rs4911153	8.893e-14
GGT7	rs1205336	9.581e-14
GGT7	rs4911450	1.493e-13
GGT7	rs2273683	1.513e-13
GGT7	rs2236271	1.56e-13
GGT7	rs6088520	1.922e-13
GGT7	rs1205340	1.932e-13
GGT7	rs3818273	2.28e-13
GGT7	rs4911451	2.301e-13
GGT7	rs6088650	2.319e-13
GGT7	rs725521	2.335e-13
GGT7	rs6087653	2.395e-13
GGT7	rs3746450	2.833e-13
GGT7	rs4911449	2.883e-13
GGT7	rs734111	3.71e-13
GGT7	rs6088640	4.917e-13
GGT7	rs6119536	5.863e-13
GGT7	rs6087644	5.947e-13
GGT7	rs6120757	6.064e-13
GGT7	rs6088635	6.092e-13
GGT7	rs2223881	6.378e-13
GGT7	rs4911164	7.955e-13
GGT7	rs7263157	8.061e-13
GGT7	rs6120758	8.064e-13
GGT7	rs6119542	8.08e-13
GGT7	rs2076667	8.42e-13
GGT7	rs4911163	9.569e-13
GGT7	rs8116657	9.683e-13
GGT7	rs7266550	9.751e-13
GGT7	rs6058137	9.791e-13
GGT7	rs6060048	1.091e-12
GGT7	rs6088642	1.15e-12
GGT7	rs1013677	1.161e-12
GGT7	rs6088646	1.19e-12
GGT7	rs1060615	1.213e-12
GGT7	rs2425001	1.306e-12
GGT7	rs3761144	1.319e-12
GGT7	rs2424997	1.365e-12
GGT7	rs2253484	1.374e-12
GGT7	rs2425005	1.438e-12
GGT7	rs959829	1.442e-12
GGT7	rs6087624	1.511e-12
GGT7	rs6088655	1.528e-12
GGT7	rs2378259	1.537e-12
GGT7	rs6060052	1.615e-12
GGT7	rs1018447	1.651e-12
GGT7	rs6120739	1.699e-12
GGT7	rs2889861	1.706e-12
GGT7	rs6060064	1.711e-12
GGT7	rs2295352	1.825e-12
GGT7	rs6141509	1.866e-12
GGT7	rs4911441	1.89e-12
GGT7	rs6060130	2.019e-12
GGT7	rs6088664	2.23e-12
GGT7	rs1018503	2.756e-12
GGT7	rs6060038	1.894e-11
GGT7	rs6088575	2.833e-11
GGT7	rs2025096	4.93e-11
GGT7	rs13041792	6.12e-11
GGT7	rs2378251	6.686e-11
GGT7	rs6141526	8.791e-11
GGT7	rs6142280	9.058e-11
GGT7	rs2889855	9.67e-11
GGT7	rs6120778	1.027e-10
GGT7	rs6142294	1.095e-10
GGT7	rs6088662	1.232e-10
GGT7	rs13042358	1.573e-10
GGT7	rs6088568	1.66e-10
GGT7	rs6058154	1.676e-10
GGT7	rs2038504	1.767e-10
GGT7	rs6088569	1.858e-10
GGT7	rs6060199	2.042e-10
GGT7	rs2425012	2.634e-10
GGT7	rs1885114	3.441e-10
GGT7	rs6088565	3.507e-10
GGT7	rs2093058	3.592e-10
GGT7	rs6058202	3.6e-10
GGT7	rs6142324	3.6e-10
GGT7	rs4911158	3.759e-10
GGT7	rs8114671	3.877e-10
GGT7	rs1577924	4.074e-10
GGT7	rs4911478	4.13e-10
GGT7	rs6087612	4.307e-10
GGT7	rs7269596	4.343e-10
GGT7	rs6088552	4.378e-10
GGT7	rs7274854	4.41e-10
GGT7	rs6088747	4.907e-10
GGT7	rs6142210	5.052e-10
GGT7	rs2065979	5.234e-10
GGT7	rs6060285	6.633e-10
GGT7	rs9574	6.698e-10
GGT7	rs2069948	6.71e-10
GGT7	rs2069952	6.716e-10
GGT7	rs1415774	6.719e-10
GGT7	rs633198	6.949e-10
GGT7	rs663550	7.22e-10
GGT7	rs3746438	7.222e-10
GGT7	rs6088567	8.784e-10
GGT7	rs3746427	9.93e-10
GGT7	rs6088667	1.012e-09
GGT7	rs6120819	1.225e-09
GGT7	rs6120790	1.367e-09
GGT7	rs3818253	1.389e-09
GGT7	rs3736802	1.718e-09
GGT7	rs1124511	2.33e-09
GGT7	rs945959	2.381e-09
GGT7	rs6088638	2.515e-09
GGT7	rs1415771	2.522e-09
GGT7	rs3746435	2.928e-09
GGT7	rs752448	2.994e-09
GGT7	rs6119560	3.117e-09
GGT7	rs1885117	3.158e-09
GGT7	rs6120804	3.265e-09
GGT7	rs11696652	3.278e-09
GGT7	rs6088690	3.28e-09
GGT7	rs6087666	3.281e-09
GGT7	rs6120797	3.31e-09
GGT7	rs6088678	3.318e-09
GGT7	rs6088686	3.318e-09
GGT7	rs6088691	3.727e-09
GGT7	rs6120828	3.838e-09
GGT7	rs6120849	6.244e-09
GGT7	rs11696967	8.605e-09
GGT7	rs11167234	9.124e-09
GGT7	rs6141482	9.68e-09
GGT7	rs721613	9.72e-09
GGT7	rs7264012	9.857e-09
GGT7	rs6088529	9.882e-09
GGT7	rs6058194	1.013e-08
GGT7	rs2424993	1.039e-08
GGT7	rs6088732	1.138e-08
GGT7	rs6087609	1.159e-08
GGT7	rs6088543	1.167e-08
GGT7	rs6088466	1.176e-08
GGT7	rs6087606	1.181e-08
GGT7	rs11904852	1.283e-08
GGT7	rs6088537	1.303e-08
GGT7	rs6141488	1.305e-08
GGT7	rs6142201	1.308e-08
GGT7	rs6060270	1.403e-08
GGT7	rs6579178	1.442e-08
GGT7	rs3746429	2.122e-08
GGT7	rs6088765	2.882e-08
GGT7	rs11700255	3.782e-08
GGT7	rs6120777	4.306e-08
GGT7	rs6142129	4.393e-08
GGT7	rs13043392	6.262e-08
GGT7	rs6088733	6.687e-08
GGT7	rs6088738	6.821e-08
GGT7	rs6088735	7.594e-08
GGT7	rs6060278	7.739e-08
GGT7	rs6120487	1.369e-07
GGT7	rs2268089	1.805e-07
GGT7	rs2284389	1.95e-07
GGT7	rs8119937	1.96e-07
GGT7	rs2300204	1.965e-07
GGT7	rs3787230	1.969e-07
GGT7	rs4911393	1.98e-07
GGT7	rs2284386	1.98e-07
GGT7	rs2284388	2.18e-07
GGT7	rs909884	2.186e-07
GGT7	rs2284387	2.191e-07
GGT7	rs6059649	2.193e-07
GGT7	rs6059651	2.195e-07
GGT7	rs4911146	2.202e-07
GGT7	rs2268080	2.25e-07
GGT7	rs1007090	2.254e-07
GGT7	rs6057961	2.265e-07
GGT7	rs1555075	2.274e-07
GGT7	rs2284378	2.322e-07
GGT7	rs4911389	2.367e-07
GGT7	rs4911385	2.41e-07
GGT7	rs1883524	2.58e-07
GGT7	rs6059662	2.581e-07
GGT7	rs6087557	2.69e-07
GGT7	rs6088360	2.809e-07
GGT7	rs6120513	2.835e-07
GGT7	rs2235596	2.869e-07
GGT7	rs4911407	3.235e-07
GGT7	rs4911405	3.604e-07
GGT7	rs4911383	3.651e-07
GGT7	rs12480839	3.836e-07
GGT7	rs4911410	3.873e-07
GGT7	rs2378078	3.925e-07
GGT7	rs4911414	4.037e-07
GGT7	rs6142102	4.425e-07
GGT7	rs6059586	4.521e-07
GGT7	rs2206448	4.555e-07
GGT7	rs6579129	5.584e-07
GGT7	rs6088361	5.655e-07
GGT7	rs1319363	7.149e-07
GGT7	rs6059587	7.726e-07
GGT7	rs973409	8.647e-07
GGT7	rs4911379	9.289e-07
GGT7	rs2425024	9.359e-07
GGT7	rs6059743	1.069e-06
GGT7	rs761235	1.232e-06
GGT7	rs2425019	1.35e-06
GGT7	rs13041173	1.575e-06
GGT7	rs3746446	1.624e-06
GGT7	rs6142069	1.728e-06
GGT7	rs10485503	1.883e-06
GGT7	rs6120880	2.034e-06
GGT7	rs6579167	2.255e-06
GGT7	rs6142068	2.29e-06
GGT7	rs2268079	2.442e-06
GGT7	rs932388	2.489e-06
GGT7	rs2268086	2.586e-06
GGT7	rs4911399	2.674e-06
GGT7	rs4911145	2.709e-06
GGT7	rs9753679	2.812e-06
GGT7	rs11696338	3.203e-06
GGT7	rs2223553	4.389e-06
GGT7	rs6088619	4.46e-06
GGT7	rs6142067	5.794e-06
GGT7	rs6059581	6.728e-06
GGT7	rs4911384	6.905e-06
GGT7	rs6059578	7.091e-06
GGT7	rs7280	7.227e-06
GGT7	rs6141436	7.423e-06
GGT7	rs6088659	7.638e-06
GGT7	rs4911382	7.787e-06
GGT7	rs4012234	7.817e-06
GGT7	rs1883707	7.921e-06
GGT7	rs4911381	8.571e-06
GGT7	rs6142061	9.204e-06
GGT7	rs6141432	9.218e-06
GGT7	rs4243974	9.378e-06
GGT7	rs4911138	9.418e-06
GGT7	rs2377955	9.463e-06
GGT7	rs6142058	1.234e-05
GGT7	rs761236	1.242e-05
GGT7	rs6142056	1.259e-05
GGT7	rs725478	1.276e-05
GGT7	rs6087571	1.287e-05
GGT7	rs761238	1.3e-05
GGT7	rs6059554	1.311e-05
GGT7	rs6120440	1.33e-05
GGT7	rs6142051	1.576e-05
GGT7	rs6059574	1.816e-05
GGT7	rs2268084	2.512e-05
GGT7	rs2268082	2.844e-05
GGT7	rs11697165	3.062e-05
GGT7	rs1015361	3.691e-05
GGT7	rs6142096	3.745e-05
GGT7	rs6142100	3.765e-05
GGT7	rs6088776	3.958e-05
GGT7	rs1015363	4.235e-05
GGT7	rs2425003	5.448e-05
GGT7	rs6142078	5.483e-05
GGT7	rs17092148	5.949e-05
GGT7	rs6087613	6.015e-05
GGT7	rs6060300	6.315e-05
GGT7	rs1884431	6.329e-05
GGT7	rs910871	6.542e-05
GGT7	rs6060034	6.574e-05
GGT7	rs6060043	6.674e-05
GGT7	rs3787220	6.712e-05
GGT7	rs6060030	6.727e-05
GGT7	rs3787223	6.74e-05
GGT7	rs1884432	6.756e-05
GGT7	rs6088594	6.761e-05
GGT7	rs6060017	6.769e-05
GGT7	rs6059931	6.784e-05
GGT7	rs6058115	6.933e-05
GGT7	rs7271289	6.96e-05
GGT7	rs6060047	6.986e-05
GGT7	rs6059969	7.791e-05
GGT7	rs2378199	7.867e-05
GGT7	rs2378249	7.867e-05
GGT7	rs8116198	7.968e-05
GGT7	rs11700080	7.974e-05
GGT7	rs2068474	8.027e-05
GGT7	rs8119076	8.443e-05
GGT7	rs6059937	8.653e-05
GGT7	rs6142050	8.979e-05
GGT7	rs6087685	9.016e-05
GGT7	rs6059961	9.045e-05
GGT7	rs4564863	9.898e-05
GGT7	rs6058089	0.000102
GGT7	rs6087607	0.0001021
GGT7	rs932542	0.0001137
GGT7	rs2295443	0.0001164
GGT7	rs4302281	0.0001165
GGT7	rs1015362	0.0001176
GGT7	rs2889849	0.000118
GGT7	rs6059928	0.0001185
GGT7	rs6142199	0.0001192
GGT7	rs6142046	0.0001196
GGT7	rs6059563	0.0001236
GGT7	rs2143533	0.0001297
GGT7	rs12479765	0.0001337
GGT7	rs6059916	0.0001357
GGT7	rs2144956	0.0001428
GGT7	rs4911377	0.0001432
GGT7	rs6120436	0.0001484
GGT7	rs7265992	0.0001647
GGT7	rs6142047	0.0001744
GGT7	rs6060025	0.0001904
GGT7	rs6058091	0.0001983
GGT7	rs6088764	0.0002031
GGT7	rs4911430	0.0002092
GGT7	rs17122844	0.0002328
GGT7	rs13037376	0.000284
GGT7	rs2378026	0.0007298
GGT7	rs4911442	0.0008307
GGT7	rs17305573	0.0009505
GGT7	rs910873	0.0009551
EDEM2	rs3746429	0.0008182
PROCR	rs2069940	7.541e-12
PROCR	rs11907010	7.559e-12
PROCR	rs8119351	8.472e-12
PROCR	rs11167260	8.768e-12
PROCR	rs11908683	1.002e-11
PROCR	rs867186	1.012e-11
PROCR	rs17092456	1.233e-11
PROCR	rs11906318	2.764e-11
PROCR	rs2295888	3.575e-11
PROCR	rs17406518	6.666e-11
PROCR	rs11699306	7.05e-11
PROCR	rs17401737	3.094e-10
PROCR	rs8117100	3.142e-10
PROCR	rs717593	3.264e-10
PROCR	rs17310467	3.319e-10
PROCR	rs7263253	3.492e-10
PROCR	rs10485508	3.632e-10
PROCR	rs2889873	3.656e-10
PROCR	rs7271729	3.696e-10
PROCR	rs6060245	4.3e-10
PROCR	rs6060239	5.18e-10
PROCR	rs17092215	5.385e-10
PROCR	rs7273734	5.393e-10
PROCR	rs8117847	5.453e-10
PROCR	rs7274866	5.648e-10
PROCR	rs9941751	5.652e-10
PROCR	rs6060240	6.061e-10
PROCR	rs6058181	6.19e-10
PROCR	rs6060230	6.842e-10
PROCR	rs7261312	8.006e-10
PROCR	rs11906160	1.027e-09
PROCR	rs7261167	1.23e-09
PROCR	rs17092297	1.634e-09
PROCR	rs1033799	1.736e-09
PROCR	rs6060257	4.603e-09
PROCR	rs6120843	5.157e-09
PROCR	rs6060244	6.987e-09
PROCR	rs6087685	1.354e-08
PROCR	rs6088764	6.37e-08
PROCR	rs2275274	8.494e-08
PROCR	rs2295097	4.651e-07
PROCR	rs17309872	4.819e-07
PROCR	rs7266300	1.382e-05
PROCR	rs10485505	1.432e-05
PROCR	rs17302686	1.986e-05
PROCR	rs6088765	2.173e-05
PROCR	rs2273684	2.547e-05
PROCR	rs6088618	2.901e-05
PROCR	rs6120880	5.211e-05
PROCR	rs6060003	6.496e-05
PROCR	rs6060001	6.587e-05
PROCR	rs224320	7.259e-05
PROCR	rs2425019	9.621e-05
PROCR	rs6088520	9.733e-05
PROCR	rs6059909	0.0001053
PROCR	rs6120669	0.0001539
PROCR	rs2225837	0.0001564
PROCR	rs6120650	0.0001564
PROCR	rs819131	0.0001575
PROCR	rs6059851	0.0001578
PROCR	rs6059860	0.0001578
PROCR	rs6059868	0.0001578
PROCR	rs6058051	0.0001579
PROCR	rs6059878	0.0001579
PROCR	rs6059887	0.0001579
PROCR	rs6059892	0.0001579
PROCR	rs2378205	0.0001579
PROCR	rs6059866	0.000158
PROCR	rs6059893	0.000158
PROCR	rs6059880	0.0001581
PROCR	rs3736762	0.0001588
PROCR	rs6120644	0.0001612
PROCR	rs2424992	0.0001616
PROCR	rs6059827	0.0001617
PROCR	rs6088488	0.0001619
PROCR	rs4277599	0.0001619
PROCR	rs4911420	0.000162
PROCR	rs4911421	0.000162
PROCR	rs4911423	0.000162
PROCR	rs3761147	0.0001622
PROCR	rs6579165	0.0001625
PROCR	rs6088483	0.0001626
PROCR	rs6088498	0.0001657
PROCR	rs6087580	0.0001664
PROCR	rs6058073	0.0001702
PROCR	rs1890000	0.0001703
PROCR	rs6059897	0.0001763
PROCR	rs6088536	0.000204
PROCR	rs1884669	0.0002389
PROCR	rs6059926	0.0002393
PROCR	rs6087605	0.0002403
PROCR	rs764597	0.0002405
PROCR	rs6059918	0.0002406
PROCR	rs2295444	0.0002424
PROCR	rs6059932	0.0002425
PROCR	rs6058224	0.0002466
PROCR	rs6059956	0.0002513
PROCR	rs1406948	0.0002628
PROCR	rs1406949	0.0002642
PROCR	rs6087592	0.0002681
PROCR	rs6058052	0.0002768
PROCR	rs6059875	0.0002808
PROCR	rs6088512	0.0002808
PROCR	rs6058070	0.000281
PROCR	rs6059896	0.0002811
PROCR	rs6059867	0.0002845
PROCR	rs4142007	0.000289
PROCR	rs6142157	0.0002898
PROCR	rs6141465	0.0002904
PROCR	rs6058202	0.0003048
PROCR	rs6142324	0.0003048
PROCR	rs6059856	0.0003099
PROCR	rs6087588	0.0003099
PROCR	rs8114671	0.0003212
PROCR	rs1577924	0.00033
PROCR	rs4911478	0.0003332
PROCR	rs2093058	0.0003456
PROCR	rs663550	0.0003512
PROCR	rs6060285	0.0003545
PROCR	rs633198	0.0003585
PROCR	rs1415774	0.0003618
PROCR	rs9574	0.0003633
PROCR	rs2069952	0.0003643
PROCR	rs2069948	0.0003649
PROCR	rs2065979	0.0003721
PROCR	rs6060355	0.0004322
PROCR	rs6058227	0.0004443
PROCR	rs6060341	0.0004545
PROCR	rs6088747	0.0004578
PROCR	rs7004	0.0005411
PROCR	rs2425047	0.0005767
PROCR	rs3795159	0.0005815
PROCR	rs2297789	0.0005909
PROCR	rs932562	0.0006004
PROCR	rs2425043	0.0006163
PROCR	rs7280	0.0006372
PROCR	rs6060369	0.0006417
PROCR	rs6088791	0.000644
PROCR	rs6060371	0.000651
PROCR	rs6060373	0.0006513
PROCR	rs2425062	0.0006514
PROCR	rs3746427	0.0007586
PROCR	rs2184836	0.0007763
PROCR	rs3746455	0.0007795
PROCR	rs1540927	0.0008165
PROCR	rs1570004	0.0008178
PROCR	rs745931	0.0008179
PROCR	rs6088815	0.0008311
PROCR	rs4911496	0.000844
PROCR	rs4911492	0.0008576
PROCR	rs4911491	0.0008578
PROCR	rs4911178	0.0008578
PROCR	rs6141548	0.0008589
PROCR	rs6142358	0.0008592
PROCR	rs4911179	0.00086
PROCR	rs725908	0.000865
PROCR	rs6087577	0.0008723
PROCR	rs6088813	0.000883
PROCR	rs1205337	0.0008997
PROCR	rs143383	0.0009168
PROCR	rs6142373	0.0009209
PROCR	rs6579234	0.000927
PROCR	rs2250205	0.0009432
PROCR	rs1205338	0.0009503
PROCR	rs4911494	0.0009608
PROCR	rs6088502	0.001
PROCR	rs6142374	0.001
PROCR	rs1886691	0.001
EIF6	rs6058224	3.864e-06
EIF6	rs2425049	7.834e-06
EIF6	rs2425047	1.109e-05
EIF6	rs2425043	1.234e-05
EIF6	rs2297789	1.368e-05
EIF6	rs932562	1.384e-05
EIF6	rs7004	1.887e-05
EIF6	rs6060341	1.978e-05
EIF6	rs2250205	2.181e-05
EIF6	rs2425050	3.324e-05
EIF6	rs6060300	0.0003067
EIF6	rs11699306	0.0003676
EIF6	rs17406518	0.0003923
FAM83C	rs7280	1.762e-05
FAM83C	rs6087685	2.195e-05
FAM83C	rs6088764	2.921e-05
FAM83C	rs143384	3.329e-05
FAM83C	rs6088765	5.181e-05
FAM83C	rs6120880	0.0001067
FAM83C	rs143383	0.0002301
FAM83C	rs2425019	0.0002377
FAM83C	rs2248393	0.0002783
FAM83C	rs725908	0.0002783
FAM83C	rs224329	0.0002946
FAM83C	rs4911496	0.0003135
FAM83C	rs3795159	0.0003237
FAM83C	rs6060300	0.000326
FAM83C	rs2425062	0.0003314
FAM83C	rs6087705	0.0003423
FAM83C	rs6060373	0.0003424
FAM83C	rs6060371	0.0003427
FAM83C	rs6088791	0.0003434
FAM83C	rs6060369	0.0003449
FAM83C	rs6088813	0.0003459
FAM83C	rs6141548	0.0003503
FAM83C	rs6142358	0.0003507
FAM83C	rs4911178	0.0003512
FAM83C	rs4911492	0.0003514
FAM83C	rs4911491	0.0003516
FAM83C	rs4911179	0.0003518
FAM83C	rs6088823	0.0003684
FAM83C	rs1886691	0.0003704
FAM83C	rs6142379	0.0003725
FAM83C	rs6087704	0.0003726
FAM83C	rs6142374	0.0003772
FAM83C	rs4911494	0.0004065
FAM83C	rs6060402	0.0004106
FAM83C	rs1570004	0.0004112
FAM83C	rs745931	0.0004115
FAM83C	rs1540927	0.0004124
FAM83C	rs6088815	0.0004141
FAM83C	rs6088820	0.0004158
FAM83C	rs6142373	0.0004247
FAM83C	rs6579234	0.0004441
FAM83C	rs6142376	0.0004786
FAM83C	rs6060355	0.0005158
FAM83C	rs1406948	0.000753
FAM83C	rs1406949	0.0007531
FAM83C	rs2425056	0.001
SNPs known to be associated with pigmentation phenotypes are highlighted in bold, when no significant gene expression-genotype associations were detected, this is indicated with nd.
